# Supplementary material for: The Missing Tailed Phages: Prediction of Small Capsid Candidates
Source: Microorganisms. 2020 Dec 8;8(12):1944. doi: 10.3390/microorganisms8121944 (PMC7762592; doi:10.3390/microorganisms8121944)
Supplement: Supplementary file 1 [file microorganisms-08-01944-s001.zip]

Archive with 27 entries (24 files):
- supplementary_files/
- supplementary_files/Data_File_1_tailed_phage_capsid_measurements_2020_10_05_R_adapted.csv
- supplementary_files/Data_File_2_taxid2731360_RefSeq_duplodnaviria_host_bacteria_2020_10_09_filtered_and_manually_curated.tbl
- supplementary_files/Data_File_3_uroviricota_contig_to_length_with_small.csv
- supplementary_files/Data_File_4_predicted_T-number_genome_length_range.csv
- supplementary_files/Data_File_5_predicted_T-number_diameter_range.csv
- supplementary_files/Data_File_6_isolated_genomes_predicted_small_capsids.xlsx
- supplementary_files/Data_File_7_isolated_genomes_predicted_T-numbers.csv
- supplementary_files/Data_File_8_metagenome-assembled_genomes_predicted_small_capsids.xlsx
- supplementary_files/Data_File_9_metagenome-assembled_genomes_predicted_T-numbers.csv
- supplementary_files/Icon_
- supplementary_files/Luque_etal_prediction_small_tailed_phages_SM_2020_10_29.pdf
- __MACOSX/
- __MACOSX/._supplementary_files
- __MACOSX/supplementary_files/
- __MACOSX/supplementary_files/._Data_File_1_tailed_phage_capsid_measurements_2020_10_05_R_adapted.csv
- __MACOSX/supplementary_files/._Data_File_2_taxid2731360_RefSeq_duplodnaviria_host_bacteria_2020_10_09_filtered_and_manually_curated.tbl
- __MACOSX/supplementary_files/._Data_File_3_uroviricota_contig_to_length_with_small.csv
- __MACOSX/supplementary_files/._Data_File_4_predicted_T-number_genome_length_range.csv
- __MACOSX/supplementary_files/._Data_File_5_predicted_T-number_diameter_range.csv
- __MACOSX/supplementary_files/._Data_File_6_isolated_genomes_predicted_small_capsids.xlsx
- __MACOSX/supplementary_files/._Data_File_7_isolated_genomes_predicted_T-numbers.csv
- __MACOSX/supplementary_files/._Data_File_8_metagenome-assembled_genomes_predicted_small_capsids.xlsx
- __MACOSX/supplementary_files/._Data_File_9_metagenome-assembled_genomes_predicted_T-numbers.csv
- __MACOSX/supplementary_files/._Icon_
- __MACOSX/supplementary_files/._Luque_etal_prediction_small_tailed_phages_SM_2020_10_29.docx
- __MACOSX/supplementary_files/._Luque_etal_prediction_small_tailed_phages_SM_2020_10_29.pdf
