# Supplementary material for: The Missing Tailed Phages: Prediction of Small Capsid Candidates
Source: Microorganisms. 2020 Dec 8;8(12):1944. doi: 10.3390/microorganisms8121944 (PMC7762592; doi:10.3390/microorganisms8121944)
Supplement: Supplementary file 1 [file microorganisms-08-01944-s001.zip › supplementary_files/Data_File_1_tailed_phage_capsid_measurements_2020_10_05_R_adapted.csv]

phage	ID	description	host	resolution	contour	Rin	Rinerr	fin	finerr	Ain	Vin	Rex	Rexerr	fex	fexerr	Aex	Vex	subdiv	spacing	step	Tnumber	hadness	lattice	genome	thickness	gendensity	MCP	sin	sigma02	capsomerdist	sex	sigma02_ex	capsomerdist_ex
C1	emd-5445	icosahedral reconstruction of the streptococcus phage C1 capsid	group C streptococci	8	2	212.43	5	0.63	0.05	5.08E+05	3.36E+07	244.14	5	0.55	0.05	6.55E+05	4.91E+07	30	8.02	2	4	-	Hexagonal	16687.00	31.71	4.96E-04	240	2.11E+03	3.66E+03	121.0382711	2.73E+03	4.73E+03	137.5386548
P-SSP7	emd-1713	virion (icosahedral symmetry)	Prochlorococcus	4.6	1	270	5	0.75	0.05	8.49E+05	7.32E+07	328	5	0.24	0.05	1.09E+06	1.02E+08	30	10.8	2	7	a	Hexagonal	44970.00	58	6.15E-04	420	2.02E+03	3.50E+03	118.335195	2.60E+03	4.50E+03	134.0907788
P22	emd-1220	infectious P22 virion	Salmonella	17	0.981	286	5	0.45	0.05	8.75E+05	7.50E+07	328	5	0.55	0.05	1.18E+06	1.19E+08	20	21.6		7	l	Hexagonal	43500.00	42	5.80E-04	420	2.08E+03	3.61E+03	120.1268396	2.81E+03	4.87E+03	139.6350364
HSTV-1	emd-2279	electron cryo-microscopy of a head-tailed virus infecting extremely halophilic archaea	archaeon Haloarcula sinaiiensis	8.9	1892	291.54	5	0.4	0.05	8.97E+05	7.75E+07	324.7846	5	0.35	0.05	1.10E+06	1.04E+08	30	10.6672	2	7	l	Hexagonal	32189.00	33.2446	4.16E-04	420	2.14E+03	3.70E+03	121.6690127	2.62E+03	4.53E+03	134.6527529
T7	emd-6037	mature phage capsid	E. coli	3.6	4.6	297	5	0.41	0.05	9.34E+05	8.23E+07	328.71	5	0.35	0.05	1.12E+06	1.08E+08	20	10.8	2	7	a	Hexagonal	39937.00	31.71	4.85E-04	420	2.22E+03	3.85E+03	124.0983724	2.67E+03	4.62E+03	135.9235396
Sf6	emd-5728	shigella phage sf6 virion	Shigella	6	1.5	298	5	0.52	0.05	9.68E+05	8.79E+07	346	5	0.44	0.05	1.28E+06	1.32E+08	30	11.4	2	7	l	Hexagonal	39044.00	48	4.44E-04	420	2.31E+03	3.99E+03	126.3835733	3.04E+03	5.27E+03	145.1379928
epsilon15	emd-5678	salmonella phage epsilon15	Salmonella	4.5	5.2	300	5	0.5	0.05	9.76E+05	8.88E+07	339.29	5	0.45	0.05	1.23E+06	1.25E+08	30	11.1	2	7	l	Hexagonal	39671.00	39.29	4.47E-04	420	2.32E+03	4.02E+03	126.8850844	2.93E+03	5.08E+03	142.557811
Syn5 (horned cyanophage)	emd-5954	mature capsd	Synechococcus	4.7	0.24	300	5	0.5	0.05	9.76E+05	8.88E+07	335	5	0.4	0.05	1.19E+06	1.18E+08	30	11	2	7	l	Hexagonal	46214.00	35	5.21E-04	420	2.32E+03	4.02E+03	126.8850844	2.82E+03	4.89E+03	139.8121259
K1E	emd-1334	virion	E. coli	8.9	2.32	300	5	0.57	0.05	9.95E+05	9.19E+07	339	5	0.42	0.05	1.22E+06	1.23E+08	30	11.1	2	7	a	Hexagonal	44700.00	39	4.86E-04	420	2.37E+03	4.10E+03	128.1206187	2.90E+03	5.03E+03	141.8618371
lambda	emd-5012	mature wilde type bacteriophage lambda	E. coli	6.8	0.859	302.29	5	0.38	0.05	9.59E+05	8.54E+07	360	5	0.27	0.05	1.33E+06	1.37E+08	12	23.7	4	7	l	Hexagonal	48490.00	57.71	5.68E-04	420	2.28E+03	3.96E+03	125.7948572	3.16E+03	5.47E+03	147.8963399
TP901-1	emd-2133	icosahedral capsid of the lactococcal phage TP901-1	Lactococcus lactis subsp. cremoris 901-1	15	0.1	304	5	0.39	0.05	9.73E+05	8.74E+07	334	5	0.34	0.05	1.16E+06	1.13E+08	30	11	2	7	a	Hexagonal	37667.00	30	4.31E-04	420	2.32E+03	4.01E+03	126.6899265	2.76E+03	4.78E+03	138.2698151
CUS-3	emd-5947	CUS-3 virion, icosahedrally averaged (E. coli)	E. coli (serotype K1)	6.8	8240	305	5	0.38	0.05	9.77E+05	8.78E+07	344.57	5	0.37	0.05	1.24E+06	1.26E+08	30	11.3	2	7	l	Hexagonal	40207.00	39.57	4.58E-04	420	2.33E+03	4.03E+03	126.9370759	2.96E+03	5.13E+03	143.1928155
80alpha	emd-5236	virion	Staph. aureus RN10616	10.2	0.66	308	5	0.43	0.05	1.01E+06	9.27E+07	341	5	0.3	0.05	1.20E+06	1.18E+08	30	11.2	2	7	l	Hexagonal	43859.00	33	4.73E-04	420	2.40E+03	4.16E+03	129.0123385	2.85E+03	4.93E+03	140.4595439
Gifsy-2	emd-1694	mature capsid	Salmonella Typhimurium	16.7	80	315	5	0.55	0.05	1.09E+06	1.05E+08	365	5	0.3	0.05	1.37E+06	1.44E+08	30	12	2	7	l	Hexagonal	45840.00	50	4.35E-04	420	2.60E+03	4.50E+03	134.1522742	3.26E+03	5.65E+03	150.3301005
CW02 (halophage)	emd-5388	mature capsid	Salinivibrio costicola-like bacterium, SA50 (Great Salt Lake)	16	52.8	317	5	0.3	0.05	1.03E+06	9.46E+07	370	5	0.15	0.05	1.36E+06	1.39E+08	30	12.2	1	7	l	Hexagonal	49390.00	53	5.22E-04	420	2.46E+03	4.26E+03	130.600829	3.23E+03	5.60E+03	149.6151554
BPP-1	emd-1620	three dimensional structure of tropism-switching in bordatella phage	Bordetella	7	2.5	317	5	0.34	0.05	1.05E+06	9.67E+07	365.71	5	0.3	0.05	1.38E+06	1.45E+08	12	24	4	7	l	Hexagonal	42943.00	48.71	4.44E-04	420	2.49E+03	4.31E+03	131.2936764	3.27E+03	5.67E+03	150.6041756
SPP1	emd-2049	capsid	Bacillus subtilis	8.8	4.5	318	5	0.3	0.05	1.04E+06	9.55E+07	385	5	0.2	0.05	1.49E+06	1.61E+08	30	12.7	1	7	l	Hexagonal	49500.00	67	5.18E-04	420	2.48E+03	4.29E+03	130.9792001	3.54E+03	6.13E+03	156.6178105
Basilisk	emd-6043	head	Bacillus cereus	18	0.4	360	5	0.45	0.05	1.39E+06	1.50E+08	400	5	0.4	0.05	1.69E+06	2.00E+08	30	13.1	2	12	-	Trihexagonal	81790.00	40	5.47E-04	540	1.93E+03	3.33E+03	115.4850259	2.35E+03	4.06E+03	127.4849406
SIO-2	emd-5382	mature capsid	Vibrio species	4.7	0.24	371	5	0.25	0.05	1.40E+06	1.48E+08	415	5	0.14	0.05	1.70E+06	1.95E+08	30	13.6	2	12	-	Hexagonal	81184.00	44	5.49E-04	720	1.94E+03	3.36E+03	115.9838837	2.37E+03	4.10E+03	128.012207
T5	emd-8423	capsid	E. coli	8	6	435	5	0.35	0.05	1.97E+06	2.51E+08	475	5	0.25	0.05	2.29E+06	3.10E+08	30	15.6	2	13	l	Hexagonal	121750.00	40	4.85E-04	780	2.53E+03	4.38E+03	132.3141588	2.94E+03	5.09E+03	142.68237
phiM12	emd-5718	icosahedral shell empty	Sinorhizobium meliloti	13	0.1	518	5	0.3	0.05	2.76E+06	4.13E+08	565	5	0.15	0.05	3.19E+06	5.03E+08	30	18.6	2	19	l	Hexagonal	194701.00	47	4.72E-04	1140	2.42E+03	4.19E+03	129.5127201	2.80E+03	4.84E+03	139.1710537
phiRSL1	emd-2243	mature capsid (jumbo phage)	Rastonia sonalacearum	9.5	110	550	5	0.4	0.05	3.19E+06	5.20E+08	611	5	0.3	0.05	3.84E+06	6.78E+08	30	20.1	2	27	-	Hexagonal	240000.00	61	4.61E-04	1620	1.97E+03	3.41E+03	116.856335	2.37E+03	4.11E+03	128.1499421
phiKZ	emd-1392	capsid	Pseudomonas aeruginosa	18	0.066 (and 100 for interior)	635.29	5	0.45	0.05	4.32E+06	8.22E+08	714.57	5	0.25	0.05	5.19E+06	1.06E+09	30	23.7	2	27	-	Hexagonal	280334.00	79.28	3.41E-04	1620	2.67E+03	4.62E+03	135.8920722	3.20E+03	5.54E+03	148.9254971
