# Supplementary material for: The Missing Tailed Phages: Prediction of Small Capsid Candidates
Source: Microorganisms. 2020 Dec 8;8(12):1944. doi: 10.3390/microorganisms8121944 (PMC7762592; doi:10.3390/microorganisms8121944)
Supplement: Supplementary file 1 [file microorganisms-08-01944-s001.zip › supplementary_files/Data_File_2_taxid2731360_RefSeq_duplodnaviria_host_bacteria_2020_10_09_filtered_and_manually_curated.tbl]

NC_028834 48216
NC_023556 72329
NC_029075 81541
NC_028768 49714
NC_049849 221431
NC_029033 45045
NC_029106 62220
NC_028908 72825
NC_041997 156281
NC_042028 45159
NC_021337 31185
NC_049511 166487
NC_017984 46387
NC_048142 40898
NC_041998 45373
NC_049445 168223
NC_021316 42185
NC_014660 167716
NC_014661 164093
NC_014663 169947
NC_049491 164746
NC_049490 165927
NC_028848 41805
NC_041857 43665
NC_028987 41243
NC_023590 43050
NC_049441 166560
NC_049492 167922
NC_049479 166210
NC_031117 44885
NC_049493 165151
NC_042137 41308
NC_023570 40739
NC_023581 77792
NC_047896 41567
NC_047883 41730
NC_041966 45888
NC_041924 45415
NC_041967 40409
NC_024785 44844
NC_019541 45364
NC_041866 47575
NC_028855 44846
NC_027332 98170
NC_018087 166687
NC_028675 41526
NC_031086 40570
NC_028995 43216
NC_025462 99730
NC_048074 103628
NC_048075 104354
NC_048080 102789
NC_041884 234900
NC_049494 166330
NC_031280 104906
NC_048076 42330
NC_041915 41642
NC_041914 41402
NC_025457 42654
NC_048081 42067
NC_042003 40879
NC_042004 40598
NC_042005 41608
NC_042124 39964
NC_028684 41563
NC_028679 40938
NC_031098 40749
NC_049438 165975
NC_042006 41208
NC_042007 41514
NC_015250 159801
NC_009643 17171
NC_005885 58638
NC_048651 51606
NC_048769 122963
NC_047966 42696
NC_048770 115893
NC_048773 102915
NC_048771 138690
NC_048772 124279
NC_042019 162422
NC_048674 230024
NC_048673 229929
NC_020879 161978
NC_019543 160646
NC_047866 42167
NC_019538 231743
NC_047865 42439
NC_048776 97988
NC_048774 101390
NC_048775 97408
NC_023688 222006
NC_048133 30791
NC_025459 53744
NC_042037 47624
NC_048660 144974
NC_014635 163875
NC_014636 225268
NC_019528 41572
NC_019527 43551
NC_008208 161475
NC_007022 172963
NC_005135 173591
NC_015251 235229
NC_005260 233234
NC_009542 33985
NC_013597 43970
NC_019519 69391
NC_047845 45423
NC_047846 45175
NC_042013 490380
NC_006938 63649
NC_048878 56163
NC_021532 103910
NC_048847 92760
NC_047834 47631
NC_024358 41750
NC_048701 40847
NC_041912 40551
NC_049498 46623
NC_042002 39122
NC_042020 45428
NC_041949 59173
NC_048098 38802
NC_048739 19679
NC_031252 51290
NC_041999 49797
NC_041938 43075
NC_041930 49879
NC_048091 43113
NC_041951 58159
NC_041948 58353
NC_042000 70707
NC_048092 43706
NC_048099 38317
NC_028692 15524
NC_048093 42577
NC_041939 42601
NC_049489 69061
NC_048094 41165
NC_041876 37809
NC_041940 44389
NC_041952 58279
NC_041941 43336
NC_041875 46723
NC_041931 49419
NC_041942 44183
NC_048095 43440
NC_049442 71020
NC_031231 58871
NC_048100 38449
NC_031254 58560
NC_041943 43707
NC_049473 38850
NC_041947 60005
NC_048115 45803
NC_049471 68762
NC_048140 36776
NC_041932 51027
NC_048740 19428
NC_042001 58247
NC_031224 59443
NC_049478 60205
NC_048096 44103
NC_042014 49808
NC_041944 43374
NC_042053 70265
NC_041945 42830
NC_042015 50930
NC_048152 61073
NC_041933 50909
NC_041961 67592
NC_049470 45507
NC_049465 48201
NC_041946 44371
NC_048097 43206
NC_049468 50782
NC_022972 37372
NC_026606 71200
NC_027334 47800
NC_010355 62337
NC_009760 218948
NC_031039 251042
NC_031121 25908
NC_028887 167431
NC_018863 162596
NC_047736 162598
NC_019515 93839
NC_006557 41092
NC_018860 156176
NC_027355 159071
NC_047735 154371
NC_018857 158305
NC_048726 153268
NC_030945 39873
NC_018856 153962
NC_048628 42932
NC_024137 152778
NC_049961 21054
NC_031024 162308
NC_022769 165238
NC_024792 160281
NC_029121 151417
NC_047744 151419
NC_018085 41992
NC_024216 160541
NC_025423 138658
NC_022761 146193
NC_048698 41820
NC_031015 26504
NC_031006 161552
NC_049967 27180
NC_049968 26357
NC_049969 26865
NC_048667 36278
NC_031054 162415
NC_030920 165868
NC_028944 162252
NC_007814 37974
NC_007458 37253
NC_022771 156648
NC_049974 21781
NC_049960 21684
NC_027352 159492
NC_028982 137918
NC_049963 25032
NC_049970 20083
NC_031012 162151
NC_021336 27190
NC_027366 164302
NC_024211 158750
NC_027374 161239
NC_031070 162375
NC_049976 18753
NC_031037 163041
NC_031049 161929
NC_017976 41164
NC_020883 50861
NC_001423 19366
NC_022764 39874
NC_028926 40000
NC_027372 39639
NC_028782 40024
NC_048641 43223
NC_031055 43773
NC_031100 164443
NC_022770 39844
NC_027394 40214
NC_042133 146698
NC_031245 221908
NC_030903 152069
NC_004166 44010
NC_031027 162359
NC_031034 161140
NC_049962 27206
NC_028983 138877
NC_030925 138081
NC_022774 80382
NC_022763 164297
NC_028856 80148
NC_022767 81656
NC_028777 80798
NC_011645 37456
NC_022088 163019
NC_028890 162486
NC_028789 18609
NC_016563 156897
NC_025424 45648
NC_031116 163345
NC_019502 44401
NC_028886 38663
NC_029008 41486
NC_020081 149844
NC_023599 38772
NC_021856 155631
NC_023007 168876
NC_048735 58528
NC_020873 158621
NC_048633 44696
NC_030904 38975
NC_048797 161583
NC_049971 18466
NC_049972 18932
NC_048652 156430
NC_049975 18379
NC_048762 49952
NC_048640 50740
NC_028748 51366
NC_049965 19105
NC_009737 35055
NC_029024 56505
NC_020478 49259
NC_004165 18630
NC_042140 165213
NC_019912 36932
NC_022773 50354
NC_020479 49425
NC_020477 49458
NC_020480 50161
NC_023719 497513
NC_002649 21129
NC_022766 49246
NC_011167 53104
NC_043027 252197
NC_022765 49836
NC_011421 132562
NC_001884 134416
NC_049973 20784
NC_041858 49492
NC_007734 40867
NC_011048 19282
NC_016770 47159
NC_011222 44929
NC_049977 102679
NC_015721 23931
NC_019525 45354
NC_048859 18899
NC_048858 18635
NC_047861 94005
NC_005357 42493
NC_029029 45552
NC_022980 45798
NC_028805 126341
NC_029104 54312
NC_041976 54312
NC_028969 52955
NC_028749 134270
NC_047851 50774
NC_015253 127065
NC_015254 41518
NC_015252 36953
NC_031264 46877
NC_019447 38253
NC_019446 41148
NC_007497 44856
NC_005886 47399
NC_009447 52414
NC_005091 57455
NC_049850 263735
NC_049851 262653
NC_047743 42409
NC_022916 41604
NC_011216 37635
NC_015273 32317
NC_015265 37236
NC_013055 39896
NC_021343 35430
NC_047752 36499
NC_018283 58065
NC_018278 42832
NC_047958 42250
NC_005263 48177
NC_005342 48024
NC_004333 48247
NC_005887 42415
NC_009015 72415
NC_005882 36748
NC_009604 47382
NC_012743 62715
NC_019917 62952
NC_018452 61847
NC_005284 54865
NC_007145 37639
NC_009235 48674
NC_009236 36690
NC_003309 53373
NC_009234 35741
NC_009237 37446
NC_048848 31118
NC_018861 133572
NC_031909 134927
NC_041896 134073
NC_019507 182833
NC_027997 177534
NC_042112 132454
NC_016562 132662
NC_015464 135041
NC_048045 220934
NC_048047 322272
NC_019406 279967
NC_048046 308141
NC_048048 317488
NC_025422 155997
NC_047860 44638
NC_029092 44974
NC_047756 80297
NC_047757 85138
NC_019410 221828
NC_019407 218929
NC_019408 223720
NC_019411 219216
NC_019405 215710
NC_018280 38889
NC_021802 53664
NC_021791 39148
NC_021803 72369
NC_021806 100418
NC_021795 38776
NC_021798 145343
NC_021790 39189
NC_021794 71443
NC_021799 57447
NC_021789 75994
NC_021796 72534
NC_021804 28760
NC_021800 34844
NC_021792 72961
NC_021788 145865
NC_020860 44557
NC_020842 79114
NC_023576 39207
NC_023548 39651
NC_027988 47636
NC_029013 177688
NC_028755 178182
NC_028857 172733
NC_028247 90000
NC_025414 178171
NC_027293 87999
NC_027331 170341
NC_041977 89596
NC_031066 39434
NC_031092 39158
NC_031123 39444
NC_031018 39274
NC_048065 49665
NC_028880 38625
NC_031057 180219
NC_047920 44349
NC_027350 49816
NC_013698 58652
NC_023549 56789
NC_048643 50605
NC_048642 49822
NC_024144 54279
NC_048738 18212
NC_048661 19089
NC_048707 17961
NC_048629 16748
NC_017978 33609
NC_007581 185683
NC_019523 18919
NC_003524 33507
NC_019924 47595
NC_028905 41560
NC_028958 41507
NC_029048 131704
NC_015568 41090
NC_028951 32846
NC_028764 49316
NC_028838 33274
NC_015262 37664
NC_029001 32000
NC_029116 33596
NC_048665 32651
NC_028996 54295
NC_019506 38329
NC_019496 39188
NC_019508 38309
NC_011318 38753
NC_017980 18397
NC_018083 17972
NC_030950 47020
NC_030947 38243
NC_029006 35703
NC_028991 42158
NC_029004 36712
NC_029022 46895
NC_030949 47020
NC_030951 38243
NC_014457 59199
NC_028883 44461
NC_019421 48396
NC_028959 52261
NC_019422 31674
NC_008265 38092
NC_018084 18078
NC_048712 19046
NC_021325 39108
NC_009231 56538
NC_007917 53325
NC_011398 50930
NC_018088 104936
NC_048791 44104
NC_009799 42972
NC_042085 67383
NC_042086 67743
NC_048787 44381
NC_048070 41394
NC_048790 45644
NC_009816 70579
NC_042139 40353
NC_048069 44609
NC_048780 45751
NC_048789 42846
NC_042087 66392
NC_042354 44530
NC_042355 43193
NC_018276 44988
NC_023614 43153
NC_017974 149273
NC_021531 223989
NC_024354 149162
NC_023717 151924
NC_048088 48195
NC_029070 41620
NC_023558 38966
NC_019934 39012
NC_019927 47611
NC_047854 28765
NC_048161 39695
NC_028773 182145
NC_018454 39974
NC_019398 178193
NC_019400 147940
NC_019401 358663
NC_048645 177907
NC_048646 181570
NC_048664 92122
NC_019402 76631
NC_020078 41796
NC_019509 49116
NC_048055 41344
NC_028702 38084
NC_013697 157486
NC_027348 73882
NC_047759 43872
NC_047961 40484
NC_048057 40441
NC_048059 40729
NC_048060 40651
NC_047964 39699
NC_025452 155346
NC_048054 261658
NC_048077 255356
NC_048053 253323
NC_048052 40131
NC_019925 152427
NC_024367 75028
NC_049371 76466
NC_041921 77874
NC_028683 177643
NC_021342 43378
NC_042029 43015
NC_023555 43017
NC_048182 276734
NC_048022 30930
NC_031048 41918
NC_014662 165540
NC_029102 36051
NC_028795 31522
NC_019485 59080
NC_042122 51894
NC_048135 39767
NC_019524 60496
NC_049384 160766
NC_047856 44911
NC_023561 173276
NC_031077 41760
NC_028772 39133
NC_028695 40491
NC_041980 175814
NC_027980 43804
NC_049429 31978
NC_048849 174924
NC_043469 51543
NC_011045 38841
NC_024146 56702
NC_011040 39816
NC_004813 57930
NC_047749 108418
NC_006949 46900
NC_025425 163424
NC_019768 41468
NC_019710 40710
NC_019717 45366
NC_002730 38297
NC_014260 172253
NC_019501 39646
NC_047742 41510
NC_025445 40981
NC_029021 60747
NC_029028 60754
NC_028997 59802
NC_001609 11624
NC_026014 35814
NC_025448 165179
NC_012635 168394
NC_027979 168401
NC_005841 41391
NC_027398 38742
NC_027339 38389
NC_003444 37074
NC_047867 38202
NC_031019 41809
NC_020414 43931
NC_000902 60942
NC_028656 65955
NC_011356 54896
NC_009514 47021
NC_022750 33628
NC_019708 37595
NC_019704 44375
NC_019716 44510
NC_021190 46150
NC_010106 52975
NC_047740 43017
NC_003356 42575
NC_019403 43731
NC_048082 38396
NC_047959 50354
NC_047960 50048
NC_031050 51802
NC_019718 45805
NC_019720 44120
NC_019721 40029
NC_042134 41257
NC_018086 53996
NC_027335 145518
NC_009904 142072
NC_017732 30505
NC_012419 21115
NC_025453 40286
NC_029009 147589
NC_029026 130952
NC_047796 155053
NC_015270 16945
NC_031260 41170
NC_048087 152770
NC_025465 40923
NC_023551 40692
NC_024356 42597
NC_028826 42265
NC_041959 57081
NC_023595 41687
NC_049937 18168
NC_042125 40934
NC_042101 41489
NC_031051 37933
NC_041960 58619
NC_047853 142072
NC_013696 42822
NC_013646 38764
NC_013643 36270
NC_013648 39576
NC_013644 37856
NC_042021 41712
NC_042022 41081
NC_042023 41598
NC_049932 17966
NC_049933 18136
NC_049934 18737
NC_049939 18818
NC_049940 18415
NC_049938 17927
NC_049936 18286
NC_049935 18186
NC_028693 18655
NC_049931 18838
NC_049930 18742
NC_042127 40836
NC_042126 40789
NC_028990 38886
NC_028671 41098
NC_029016 58000
NC_025467 17972
NC_048173 223950
NC_019932 29564
NC_023557 271084
NC_023579 75568
NC_047833 30413
NC_022744 39860
NC_047978 54065
NC_048828 148842
NC_042056 241654
NC_016767 60714
NC_023610 218339
NC_048016 244950
NC_048807 147321
NC_019926 45554
NC_015292 84565
NC_011811 84576
NC_027340 162160
NC_019929 243050
NC_049510 75929
NC_015295 47279
NC_041978 84694
NC_048702 164037
NC_019504 56621
NC_047995 266532
NC_031107 246290
NC_031120 241147
NC_031126 244840
NC_041972 273501
NC_042098 272458
NC_031007 223935
NC_031127 240761
NC_031010 246390
NC_031043 229501
NC_041973 271182
NC_042018 235108
NC_041974 271088
NC_047880 261365
NC_047815 259700
NC_019510 39282
NC_047917 45495
NC_019514 74669
NC_031062 75147
NC_048197 46835
NC_048198 47116
NC_029078 34997
NC_025447 348532
NC_028903 77266
NC_001317 30624
NC_015249 39270
NC_022968 148567
NC_049342 39179
NC_049343 33041
NC_049341 31194
NC_049344 37583
NC_031114 39235
NC_000924 61670
NC_019725 50552
NC_029091 168771
NC_047754 103737
NC_041869 135400
NC_027983 167435
NC_049918 62020
NC_025830 120938
NC_024142 72583
NC_019500 168066
NC_042046 47319
NC_048067 41775
NC_048079 39551
NC_028776 59670
NC_041919 168188
NC_013594 37235
NC_042057 42925
NC_047893 45814
NC_041906 70912
NC_027369 86231
NC_047766 38890
NC_018854 69855
NC_018859 77315
NC_027330 45403
NC_041936 164706
NC_025441 66854
NC_025449 166783
NC_025446 157308
NC_049926 40469
NC_047895 39919
NC_024783 44332
NC_049433 158143
NC_047770 149813
NC_047776 149312
NC_047942 39752
NC_011042 39252
NC_047996 49372
NC_031081 45206
NC_049427 158639
NC_048073 68472
NC_024134 139020
NC_019517 136947
NC_031113 44513
NC_047979 101665
NC_019714 39026
NC_019769 38964
NC_019767 40155
NC_019724 43741
NC_019711 47288
NC_019723 47090
NC_019719 41528
NC_016158 49576
NC_016160 36661
NC_041920 170254
NC_018855 169158
NC_027349 166977
NC_028872 86252
NC_031047 170770
NC_047923 39482
NC_048164 32448
NC_049853 49890
NC_019423 72570
NC_048071 40060
NC_022323 136910
NC_029023 87712
NC_041874 49628
NC_041873 50298
NC_012741 171451
NC_010105 170523
NC_012740 166418
NC_027994 41632
NC_027993 43587
NC_041898 42765
NC_041897 42292
NC_015719 40940
NC_023593 76184
NC_048064 45185
NC_048063 39382
NC_031937 38979
NC_048177 42291
NC_021344 176227
NC_049917 62668
NC_031934 168929
NC_048799 52329
NC_010237 63395
NC_048172 43264
NC_000929 36717
NC_041871 135391
NC_048078 39266
NC_018835 77448
NC_047835 110901
NC_018846 60894
NC_028822 40829
NC_028863 40477
NC_028449 63569
NC_041935 61292
NC_027364 348113
NC_024379 39093
NC_049830 49043
NC_047890 42686
NC_019452 156628
NC_009821 164270
NC_027381 68365
NC_028847 170527
NC_025419 168402
NC_005066 164018
NC_004928 167560
NC_042128 115154
NC_047938 51811
NC_049919 61564
NC_048627 110964
NC_048002 39883
NC_042043 49579
NC_041990 170496
NC_047829 39693
NC_047830 53092
NC_028808 90743
NC_028935 88698
NC_027378 56776
NC_048112 42042
NC_048178 41912
NC_001604 39937
NC_019445 44784
NC_019442 60523
NC_031030 170788
NC_041937 129454
NC_011041 137947
NC_042084 44829
NC_031928 169936
NC_005056 32684
NC_027383 44613
NC_047927 38823
NC_047777 40291
NC_049829 46660
NC_049826 51662
NC_049819 50732
NC_049827 51154
NC_024210 47112
NC_049852 51643
NC_048845 52092
NC_048731 109515
NC_049825 49530
NC_049828 48613
NC_049823 50971
NC_019503 166499
NC_019715 39578
NC_019709 41567
NC_019705 38759
NC_020079 147737
NC_028660 61035
NC_023743 47180
NC_019520 42608
NC_047822 107263
NC_007804 39104
NC_028896 32675
NC_028943 29237
NC_047884 121986
NC_028831 61235
NC_028927 167298
NC_042129 167467
NC_042130 167298
NC_028901 43900
NC_028780 167124
NC_028840 111751
NC_028448 167467
NC_028248 136896
NC_049818 51627
NC_049815 51012
NC_049817 51277
NC_049816 51111
NC_049457 33807
NC_031103 165772
NC_027337 88403
NC_025430 42351
NC_024125 168470
NC_049466 53311
NC_019399 167396
NC_028825 87372
NC_031082 87662
NC_027995 41666
NC_041926 41289
NC_048170 237307
NC_024124 169148
NC_048186 158607
NC_024794 167318
NC_048196 151194
NC_028894 170336
NC_028925 170822
NC_028957 171541
NC_014792 169285
NC_048195 72472
NC_048194 71283
NC_048136 39793
NC_027984 57677
NC_047806 44018
NC_047807 44970
NC_047808 39300
NC_015933 72917
NC_031943 40470
NC_047809 37775
NC_048193 61600
NC_024786 71248
NC_024790 71778
NC_047984 39825
NC_027395 77327
NC_049813 44219
NC_049832 50168
NC_047810 46717
NC_024793 46847
NC_024784 46440
NC_017969 108853
NC_024789 45746
NC_047812 44234
NC_047820 50800
NC_024139 108483
NC_049822 51739
NC_048748 120120
NC_048208 46553
NC_047828 49088
NC_048202 50865
NC_019404 46054
NC_028881 170473
NC_049824 50709
NC_019505 166452
NC_012749 88487
NC_047769 44559
NC_042564 14504
NC_016570 157304
NC_027356 108065
NC_010583 111382
NC_002166 40751
NC_002167 39732
NC_019419 43457
NC_008152 44385
NC_007637 45251
NC_001416 48502
NC_001901 46375
NC_008720 70153
NC_012638 165429
NC_014467 176788
NC_008515 165890
NC_007023 180500
NC_007603 46219
NC_012223 44899
NC_005833 48836
NC_000866 168903
NC_005859 121750
NC_009540 49902
NC_047899 44895
NC_048818 108640
NC_048023 39747
NC_047889 44784
NC_010324 77554
NC_047909 61716
NC_047910 49573
NC_047911 48211
NC_047912 34075
NC_047913 36636
NC_047914 54286
NC_047915 54725
NC_047916 58391
NC_006356 36012
NC_031911 39290
NC_041859 43226
NC_031926 46575
NC_021867 46978
NC_027125 47142
NC_041845 46450
NC_041872 88308
NC_031914 88994
NC_031932 42702
NC_031945 42696
NC_031931 89010
NC_031912 89937
NC_031904 88421
NC_031921 42696
NC_031938 42820
NC_031905 42894
NC_031919 42696
NC_048829 34751
NC_048830 34711
NC_048831 38028
NC_048832 39262
NC_048833 39039
NC_048834 43236
NC_048835 38268
NC_048836 38385
NC_048837 38527
NC_048838 38501
NC_048839 38134
NC_048840 38214
NC_048841 39365
NC_048842 38502
NC_048843 40542
NC_048844 36912
NC_023612 39078
NC_008376 34683
NC_041918 47703
NC_009552 40863
NC_048695 76008
NC_048018 52195
NC_048146 55119
NC_041883 47881
NC_048822 60278
NC_047891 54867
NC_030936 93843
NC_031074 92580
NC_031226 53717
NC_048783 77394
NC_031247 50636
NC_047892 77354
NC_030943 54990
NC_030930 46570
NC_042108 58842
NC_030942 55524
NC_048169 91510
NC_031072 47898
NC_031118 54167
NC_048768 76261
NC_048810 61544
NC_030901 92618
NC_030941 46600
NC_048825 60531
NC_031029 93686
NC_048021 90490
NC_030944 74073
NC_048750 61343
NC_031234 43982
NC_031122 44929
NC_048185 50187
NC_047921 76889
NC_048027 67234
NC_031936 49979
NC_030902 41207
NC_028668 77779
NC_030939 45537
NC_030907 17562
NC_030906 83324
NC_028673 73419
NC_016435 65766
NC_030935 17727
NC_015720 45530
NC_016434 65839
NC_028665 56982
NC_016166 74431
NC_028653 67617
NC_048083 56214
NC_031028 45285
NC_048812 67785
NC_028972 75167
NC_048176 122563
NC_029060 76276
NC_029074 75987
NC_030932 43505
NC_031265 49894
NC_042088 44408
NC_031099 44536
NC_048039 55668
NC_031229 76972
NC_031060 52726
NC_048820 77514
NC_048851 77221
NC_031109 78302
NC_030695 52689
NC_041950 75380
NC_048141 53215
NC_048793 60899
NC_031233 50346
NC_030914 75462
NC_048814 67813
NC_042045 60237
NC_031267 42979
NC_042089 42475
NC_030912 17119
NC_030924 75680
NC_031004 41857
NC_031061 53431
NC_031237 49286
NC_048816 60978
NC_030917 93577
NC_030915 80650
NC_031112 59265
NC_048040 53085
NC_048813 66892
NC_031031 52738
NC_048749 60218
NC_048028 68389
NC_030694 52684
NC_048019 51265
NC_048815 67485
NC_031255 46895
NC_048876 57731
NC_030696 93139
NC_031251 47880
NC_048746 76485
NC_030698 52924
NC_042132 61670
NC_030927 45858
NC_048207 75687
NC_041886 52738
NC_047990 67118
NC_048817 59727
NC_031001 66611
NC_047991 43758
NC_042102 45909
NC_031052 57804
NC_031249 50127
NC_048823 61623
NC_030911 45858
NC_031239 59337
NC_042123 52856
NC_030913 58308
NC_030905 73752
NC_031269 51884
NC_048826 68155
NC_031230 98136
NC_031097 52077
NC_004827 43033
NC_019455 37151
NC_001697 32355
NC_003315 31508
NC_010342 39245
NC_000935 36524
NC_019512 26836
NC_019928 26215
NC_019931 26449
NC_016568 24645
NC_025439 34773
NC_025471 36844
NC_011142 47453
NC_049844 43094
NC_028786 49462
NC_047842 40048
NC_047849 43012
NC_048162 49427
NC_048138 40352
NC_020204 48814
NC_028686 166313
NC_049843 37655
NC_011043 41181
NC_028800 41698
NC_047798 41116
NC_047799 40163
NC_027399 346602
NC_049838 47844
NC_028760 49037
NC_048129 40236
NC_048131 41059
NC_048130 41219
NC_048647 146203
NC_047825 50526
NC_047779 43557
NC_014036 174436
NC_049848 49835
NC_020080 174413
NC_013647 41119
NC_013649 43809
NC_029099 49797
NC_048700 73679
NC_047787 42641
NC_028664 43963
NC_049467 70678
NC_048143 49106
NC_028670 44203
NC_031025 42201
NC_031246 43267
NC_049462 157741
NC_048798 168532
NC_028750 176081
NC_047900 159631
NC_047901 157281
NC_047850 49807
NC_041981 176055
NC_048044 49468
NC_048024 49292
NC_048043 50132
NC_025418 43871
NC_031095 168758
NC_031053 50934
NC_042138 175206
NC_048175 40599
NC_049845 49477
NC_049444 70408
NC_049453 39086
NC_049451 34141
NC_049454 33839
NC_049450 38322
NC_049448 39642
NC_049449 18281
NC_049452 32302
NC_048732 58197
NC_049846 49045
NC_049847 49916
NC_049841 49935
NC_048805 57805
NC_042093 111103
NC_028774 48754
NC_049839 50241
NC_048042 49344
NC_048126 49861
NC_047994 150925
NC_048114 40539
NC_047944 45135
NC_047748 43865
NC_005857 51601
NC_047857 44024
NC_019526 345809
NC_028688 40114
NC_048656 147443
NC_028659 142987
NC_031087 168272
NC_041900 47405
NC_042041 47760
NC_047781 41697
NC_047782 41335
NC_047761 41310
NC_048014 39906
NC_028977 41054
NC_047783 44623
NC_047811 44094
NC_047771 40765
NC_047773 41283
NC_047772 40395
NC_047780 40605
NC_028816 43809
NC_028870 43595
NC_049842 49316
NC_049837 51780
NC_049836 51487
NC_049835 54438
NC_049840 50381
NC_047862 42518
NC_049834 52866
NC_047784 51099
NC_049833 50713
NC_048694 170764
NC_041899 123490
NC_047907 50249
NC_048873 143800
NC_047932 156801
NC_011534 39472
NC_048753 140816
NC_048752 136442
NC_004112 43411
NC_048737 40721
NC_047924 141124
NC_048085 140527
NC_028888 39474
NC_028835 38751
NC_048084 137973
NC_022756 40931
NC_019456 49433
NC_007924 38239
NC_027990 48211
NC_019486 42606
NC_048680 44260
NC_009554 34659
NC_047983 43416
NC_007501 36466
NC_025420 32975
NC_025415 32799
NC_025421 29616
NC_026609 74806
NC_047897 78891
NC_029058 106071
NC_029068 31703
NC_048134 142567
NC_048677 145162
NC_011104 39989
NC_011801 38934
NC_047931 78646
NC_047925 79221
NC_047764 73787
NC_022757 38880
NC_031036 35068
NC_031125 41005
NC_047760 79099
NC_048754 136608
NC_047918 81076
NC_047926 139450
NC_019489 41726
NC_048625 38421
NC_048104 72362
NC_028830 34155
NC_028911 34176
NC_028783 39399
NC_019782 36566
NC_005893 39166
NC_022775 36969
NC_022762 33996
NC_027982 32847
NC_000896 43785
NC_004305 42259
NC_010179 40881
NC_005354 38384
NC_005355 40190
NC_019916 38002
NC_022989 31080
NC_006565 131522
NC_019449 31841
NC_006936 36674
NC_049397 32895
NC_049374 32393
NC_027120 36892
NC_049377 29952
NC_049398 28721
NC_049373 32477
NC_010576 55597
NC_031013 34396
NC_049399 30401
NC_021853 32337
NC_049400 30989
NC_049401 27948
NC_049402 32458
NC_049376 30446
NC_031040 31987
NC_049810 30745
NC_049403 32529
NC_049404 30926
NC_049405 32555
NC_049406 31819
NC_049811 30556
NC_049407 30852
NC_049408 31014
NC_031017 32409
NC_049409 31883
NC_049410 28917
NC_049411 31123
NC_049412 31508
NC_049446 32312
NC_049346 27302
NC_015263 114768
NC_049413 29306
NC_049414 26874
NC_049415 30690
NC_031064 36202
NC_049807 62054
NC_002796 40003
NC_021861 30910
NC_049480 30832
NC_049481 30162
NC_049482 27642
NC_049483 29652
NC_049484 29218
NC_049485 32653
NC_049486 29340
NC_049487 29925
NC_049488 25327
NC_049351 30692
NC_031071 22825
NC_031009 22884
NC_029118 24847
NC_049422 30339
NC_049423 31049
NC_049424 30247
NC_049416 29953
NC_049417 29203
NC_049418 30072
NC_049419 30945
NC_049420 29557
NC_049421 29668
NC_049806 60551
NC_031075 22240
NC_031002 21697
NC_031044 22179
NC_049434 32575
NC_049447 31374
NC_024215 54452
NC_012663 60074
NC_024203 53513
NC_049812 31050
NC_024208 54173
NC_049474 29075
NC_024214 55584
NC_049476 32697
NC_049808 57909
NC_049475 28396
NC_021852 29631
NC_031016 40273
NC_049809 31106
NC_008364 26537
NC_049381 27203
NC_002747 37667
NC_024149 18899
NC_027341 130008
NC_010363 18762
NC_002666 35538
NC_002667 41834
NC_002668 36949
NC_002669 14957
NC_002670 14510
NC_002671 15179
NC_049347 30674
NC_049375 29513
NC_021860 31090
NC_021854 28674
NC_049353 30862
NC_049352 31945
NC_021855 32382
NC_023574 128546
NC_005822 32172
NC_049805 59833
NC_004302 33350
NC_004066 36798
NC_049425 30132
NC_049426 29454
NC_008370 30510
NC_017688 32414
NC_017695 32582
NC_017702 32023
NC_017698 31772
NC_017696 32384
NC_013155 32182
NC_013152 29459
NC_013153 28643
NC_013154 28625
NC_009817 79232
NC_008363 28538
NC_042024 27595
NC_028900 28144
NC_001909 31754
NC_001629 22195
NC_001706 22172
NC_008371 27453
NC_001835 28451
NC_047843 39064
NC_025450 44366
NC_048672 40163
NC_048671 40907
NC_048892 73623
NC_048678 48288
NC_048679 47866
NC_027987 29508
NC_018273 26201
NC_027377 28921
NC_027358 28527
NC_020880 26769
NC_024390 26752
NC_020870 25865
NC_024385 28193
NC_024386 28427
NC_024388 28022
NC_024380 25740
NC_024389 28336
NC_024378 28015
NC_019549 40048
NC_019550 38997
NC_009815 38124
NC_003216 40834
NC_009810 38867
NC_009812 42653
NC_009813 48172
NC_024360 138036
NC_024787 132541
NC_042048 138036
NC_047871 136589
NC_047872 136468
NC_024375 67150
NC_021539 38275
NC_024384 41156
NC_021787 64756
NC_024359 133048
NC_041862 135279
NC_024383 135831
NC_024387 43767
NC_021785 65132
NC_024392 66676
NC_047745 135764
NC_021781 135281
NC_049900 40298
NC_024364 131952
NC_009814 35822
NC_011308 35638
NC_018831 67170
NC_003291 37618
NC_025440 134369
NC_020871 133057
NC_028871 38392
NC_028929 40759
NC_009811 137619
NC_007610 131384
NC_006953 37966
NC_020853 56958
NC_047750 36745
NC_028766 33755
NC_028898 35764
NC_028956 52139
NC_028853 50078
NC_028743 48594
NC_047836 45385
NC_047821 44245
NC_018269 31766
NC_025431 45718
NC_048761 54307
NC_048778 54396
NC_047972 38684
NC_048801 53981
NC_048860 53692
NC_048090 39928
NC_048733 54473
NC_042099 41593
NC_048017 40833
NC_042109 40366
NC_048165 54579
NC_042117 39640
NC_048101 42363
NC_042110 41934
NC_047977 97757
NC_047973 61769
NC_042111 41525
NC_048020 52992
NC_042118 39403
NC_047986 56708
NC_049927 42562
NC_047987 55572
NC_047988 54148
NC_009603 46365
NC_049928 41670
NC_048038 41706
NC_048068 61703
NC_047976 52935
NC_048877 54442
NC_042119 39307
NC_047993 53549
NC_047989 54189
NC_048144 38820
NC_047975 62312
NC_049929 41793
NC_048777 53932
NC_047992 47921
NC_023859 59254
NC_029002 169223
NC_008562 162109
NC_011085 38457
NC_031020 163201
NC_031115 39616
NC_023597 53124
NC_023602 50781
NC_023603 71565
NC_023607 53396
NC_028920 52530
NC_022328 70236
NC_023591 95705
NC_022058 52519
NC_023723 53684
NC_023742 68711
NC_028986 153401
NC_023862 52136
NC_026583 49577
NC_012788 41441
NC_022087 53253
NC_029018 50854
NC_028691 68227
NC_031277 52561
NC_021348 156558
NC_028878 76271
NC_028876 109801
NC_022977 52344
NC_021349 154872
NC_041965 69409
NC_021533 45942
NC_031279 52129
NC_028682 69030
NC_028742 70270
NC_022331 69309
NC_004689 70797
NC_023747 59672
NC_028804 52643
NC_023562 51236
NC_024135 42392
NC_022983 68196
NC_023692 48984
NC_028823 58985
NC_031253 77832
NC_023713 52288
NC_022055 59179
NC_041970 80228
NC_029044 154434
NC_031262 54751
NC_028968 71214
NC_022988 74210
NC_028747 47618
NC_021061 41491
NC_026593 59419
NC_004687 156102
NC_021324 53369
NC_023606 52963
NC_028678 56669
NC_011271 155372
NC_028922 45161
NC_028842 57328
NC_028779 43680
NC_031238 53411
NC_022057 72108
NC_008207 153766
NC_026604 53636
NC_028897 49421
NC_023729 43036
NC_028979 57253
NC_042034 70428
NC_021338 46639
NC_021318 51214
NC_022965 52873
NC_028689 67774
NC_022973 50755
NC_022065 74533
NC_008195 70654
NC_048850 56391
NC_022071 76129
NC_048696 68869
NC_011022 51621
NC_023744 60588
NC_022068 58043
NC_024371 68386
NC_023696 157568
NC_028946 59652
NC_023552 47162
NC_023703 64613
NC_022059 77367
NC_048743 70030
NC_023708 51083
NC_021306 75736
NC_029079 75339
NC_022325 69815
NC_013650 155445
NC_023564 52974
NC_023553 53159
NC_029059 51492
NC_028936 59052
NC_028852 53042
NC_028690 68472
NC_026585 60727
NC_031263 53935
NC_021063 47724
NC_020876 53028
NC_021302 47109
NC_028861 44576
NC_028889 59416
NC_048734 69660
NC_022753 52282
NC_023686 67949
NC_026590 90460
NC_031124 76012
NC_031035 61626
NC_009993 53746
NC_021346 157482
NC_042050 67277
NC_022085 76483
NC_031111 53623
NC_022979 52823
NC_011290 64807
NC_021308 52617
NC_026595 54986
NC_022056 57155
NC_022975 52390
NC_024209 67383
NC_024145 70667
NC_022981 76323
NC_028869 153714
NC_048824 71538
NC_026596 57052
NC_028687 51637
NC_023554 70841
NC_022069 55213
NC_023740 68311
NC_041969 45580
NC_021538 59626
NC_021535 50679
NC_023600 71058
NC_023604 44306
NC_022984 51319
NC_024141 51378
NC_022061 70838
NC_026603 61251
NC_028907 68839
NC_028792 56826
NC_011292 68952
NC_028947 62738
NC_028744 53141
NC_024143 53255
NC_028877 52967
NC_021556 39981
NC_023689 76260
NC_023714 153882
NC_022086 50690
NC_028923 58472
NC_008196 56852
NC_028843 75816
NC_031256 53486
NC_028849 53387
NC_041901 157034
NC_028791 44492
NC_031067 52496
NC_026605 46869
NC_024363 68807
NC_028798 50882
NC_042032 65100
NC_028953 110764
NC_023572 42240
NC_026598 58211
NC_029093 75796
NC_026584 109871
NC_023733 154573
NC_024138 65243
NC_022054 48228
NC_028759 58065
NC_031257 52428
NC_021305 76179
NC_028978 60609
NC_011273 164602
NC_022976 75894
NC_023725 156646
NC_028785 72790
NC_028928 53455
NC_021310 68598
NC_028815 51355
NC_011044 69904
NC_023565 51250
NC_028803 69118
NC_023578 69099
NC_023577 51797
NC_024366 62661
NC_023711 68720
NC_028832 61511
NC_008197 68427
NC_028937 58338
NC_008198 64494
NC_005259 68999
NC_008200 64787
NC_031281 43516
NC_031041 52501
NC_022053 70657
NC_028874 50614
NC_023691 70506
NC_021297 52057
NC_021299 80955
NC_028680 50515
NC_011057 68090
NC_024148 50101
NC_022969 76217
NC_028844 57293
NC_021311 76479
NC_028796 49203
NC_022063 70115
NC_028942 68293
NC_028662 50418
NC_012027 69378
NC_031266 44872
NC_022329 53636
NC_021309 74711
NC_024368 50610
NC_028965 53219
NC_008199 69059
NC_042055 43679
NC_028794 52647
NC_023737 155586
NC_028961 55094
NC_028681 68367
NC_011039 70110
NC_028751 58671
NC_022330 76586
NC_008204 67188
NC_025444 53332
NC_023730 42594
NC_022066 108297
NC_048729 58078
NC_022064 70120
NC_041971 83724
NC_023609 46739
NC_023710 50844
NC_011272 153894
NC_042036 47780
NC_004684 67480
NC_028810 52357
NC_017973 52474
NC_023580 57775
NC_022324 53701
NC_026589 55832
NC_011269 154017
NC_024136 51781
NC_028813 57766
NC_041993 155286
NC_042033 71547
NC_028932 52088
NC_021307 49894
NC_041989 59315
NC_028846 61081
NC_028914 52927
NC_041988 59794
NC_028674 68355
NC_031261 48670
NC_021301 56279
NC_041987 75973
NC_023748 53137
NC_041882 43478
NC_028860 52392
NC_031102 42429
NC_028778 75626
NC_011267 49487
NC_025438 67744
NC_028654 56275
NC_026597 63334
NC_041986 61164
NC_011270 154906
NC_026588 60285
NC_023741 69641
NC_023563 68262
NC_029043 53184
NC_028912 49717
NC_028658 68735
NC_041985 52298
NC_048705 57742
NC_003387 52797
NC_025433 58550
NC_028784 51409
NC_028960 51543
NC_028828 52055
NC_048788 56714
NC_023738 106327
NC_028757 50768
NC_041984 50332
NC_041983 53278
NC_031080 160985
NC_041888 49658
NC_028906 75933
NC_026591 44716
NC_023731 53526
NC_011285 64618
NC_022062 52102
NC_023707 53169
NC_028941 51161
NC_009820 58692
NC_041982 51094
NC_009877 51277
NC_027985 68016
NC_028802 49158
NC_023498 62466
NC_022060 54314
NC_028934 72139
NC_023695 52481
NC_023727 68494
NC_029077 52155
NC_028801 68346
NC_021334 53359
NC_022067 109960
NC_014901 59230
NC_022070 53588
NC_022052 76050
NC_008206 78296
NC_023709 51308
NC_028910 55617
NC_031243 42395
NC_022985 52122
NC_042035 71092
NC_024147 57315
NC_008194 74483
NC_023701 69864
NC_023716 53177
NC_042031 60835
NC_014458 59598
NC_013936 52141
NC_042339 51500
NC_042337 52494
NC_023698 54470
NC_042327 53171
NC_023697 48420
NC_042308 51308
NC_042316 111688
NC_041846 74997
NC_042331 51083
NC_023739 51821
NC_014461 73453
NC_011291 47057
NC_023687 53003
NC_002656 50550
NC_004682 50913
NC_004681 75931
NC_008203 52047
NC_004680 59471
NC_004683 57050
NC_004685 69777
NC_023690 110569
NC_014459 59798
NC_042333 50965
NC_001900 49136
NC_023728 56461
NC_042317 58899
NC_023704 51421
NC_041855 58866
NC_042336 55363
NC_023721 54411
NC_042330 51702
NC_023726 53597
NC_041850 76174
NC_015584 75960
NC_027365 58076
NC_023712 71341
NC_011288 58471
NC_042312 51578
NC_042309 52213
NC_042340 50645
NC_023746 57387
NC_042318 51889
NC_042328 50364
NC_042319 55600
NC_042320 52169
NC_042310 50877
NC_042332 59749
NC_042334 48963
NC_042313 74914
NC_042326 51381
NC_023702 52379
NC_001335 52297
NC_023745 51813
NC_023724 62991
NC_042321 50486
NC_023705 41650
NC_042322 109086
NC_042338 61567
NC_041853 49186
NC_042311 50864
NC_042323 57278
NC_042329 50988
NC_042324 51426
NC_041847 57701
NC_041852 53972
NC_004688 110865
NC_041844 109270
NC_008205 56692
NC_011287 58554
NC_042314 51339
NC_013694 51376
NC_023720 53142
NC_042325 61147
NC_042027 74491
NC_011289 58578
NC_042341 51235
NC_042315 56719
NC_023732 69279
NC_023699 59016
NC_042335 49228
NC_043767 67324
NC_042030 58714
NC_002515 11660
NC_003085 49534
NC_024217 82438
NC_016569 46140
NC_048756 146618
NC_048757 145400
NC_018272 35652
NC_018271 35700
NC_023559 46145
NC_023571 46243
NC_023560 43454
NC_048688 39485
NC_028788 37246
NC_048717 38675
NC_028851 37995
NC_028758 35644
NC_028746 44249
NC_048718 38526
NC_048715 40769
NC_048692 42276
NC_048693 39778
NC_048716 37947
NC_048689 40611
NC_021558 37644
NC_048690 40035
NC_029084 37990
NC_041909 41152
NC_028854 43724
NC_048691 37880
NC_028930 54439
NC_028767 45653
NC_041867 37994
NC_028837 41149
NC_048714 43126
NC_021865 41294
NC_019454 44546
NC_015585 43032
NC_048766 49990
NC_048751 74710
NC_048767 49935
NC_048875 54982
NC_048137 51170
NC_042120 61437
NC_026608 42093
NC_047832 37287
NC_047831 38670
NC_008193 30505
NC_041878 378379
NC_048111 41823
NC_048116 43310
NC_047886 40142
NC_047887 106185
NC_048056 44364
NC_047963 40552
NC_048117 44013
NC_048118 43402
NC_048058 43686
NC_018837 122024
NC_048704 74509
NC_048061 42818
NC_023865 55098
NC_019542 44400
NC_047791 53333
NC_031068 44268
NC_047778 41841
NC_047801 40844
NC_047789 39790
NC_047797 40600
NC_031096 44570
NC_047802 44609
NC_048103 44716
NC_047819 39906
NC_029081 45633
NC_041854 43827
NC_048119 43825
NC_019522 48454
NC_048120 43724
NC_048659 75764
NC_020201 142349
NC_048653 76041
NC_048654 76621
NC_042131 44549
NC_016161 38013
NC_020484 147284
NC_020481 34892
NC_020482 39921
NC_020483 42084
NC_009551 43249
NC_008367 40938
NC_048821 237509
NC_016564 95299
NC_028924 48689
NC_028763 49847
NC_020847 38327
NC_020845 180977
NC_020878 44945
NC_015280 181044
NC_015284 183806
NC_015283 176428
NC_006883 252401
NC_021559 179063
NC_006884 178249
NC_015290 182180
NC_020835 47325
NC_020874 46198
NC_028955 197361
NC_015288 191195
NC_015285 174285
NC_018851 29516
NC_018847 29516
NC_041890 35284
NC_027629 28876
NC_041891 37219
NC_041892 35948
NC_031084 29249
NC_041893 37429
NC_041894 38067
NC_031119 29347
NC_041895 38555
NC_041954 29339
NC_027625 29461
NC_027628 29517
NC_031003 29254
NC_027620 29726
NC_027630 29506
NC_018842 29348
NC_018852 29506
NC_018840 29612
NC_018838 29505
NC_018841 29574
NC_018845 29371
NC_018849 29202
NC_018839 29729
NC_018834 29214
NC_028694 29407
NC_009541 29739
NC_028967 29605
NC_015454 29074
NC_015453 29017
NC_031076 38071
NC_031108 39640
NC_027336 29503
NC_022336 29511
NC_027357 29496
NC_027373 29423
NC_022339 29443
NC_027391 29412
NC_027400 29264
NC_022338 29514
NC_027380 29377
NC_022335 29377
NC_027333 29421
NC_022337 29467
NC_027359 29491
NC_041955 29491
NC_027361 29454
NC_027385 29261
NC_027401 29751
NC_022342 29140
NC_022334 29266
NC_022341 29200
NC_022340 29464
NC_027362 29394
NC_027403 29255
NC_041956 29422
NC_027367 29003
NC_027389 29494
NC_027294 29438
NC_027347 29511
NC_041957 29511
NC_027386 29247
NC_027405 29264
NC_027346 29327
NC_027370 29428
NC_027392 29264
NC_027295 29806
NC_027354 29323
NC_027376 29442
NC_027623 29324
NC_027626 29347
NC_031005 29338
NC_027624 29594
NC_027627 29440
NC_027622 29330
NC_027621 29463
NC_048741 145127
NC_048803 53392
NC_042090 104329
NC_027342 41268
NC_048861 90710
NC_048086 104410
NC_041925 54836
NC_028812 58546
NC_028762 161989
NC_028916 44573
NC_018832 58104
NC_041913 118537
NC_048148 41024
NC_031917 39949
NC_047790 35209
NC_029094 131903
NC_028819 43190
NC_015293 30651
NC_048630 45035
NC_031908 42685
NC_029100 33399
NC_021300 43882
NC_047839 120295
NC_020849 76802
NC_004665 37359
NC_011703 66235
NC_048201 40242
NC_010821 316674
NC_047965 40822
NC_007806 42999
NC_047956 46585
NC_047957 45756
NC_031014 40008
NC_006548 38439
NC_016764 40058
NC_042103 45936
NC_048675 66189
NC_028652 94109
NC_022974 88255
NC_028919 45673
NC_028745 66103
NC_028836 42508
NC_028885 72378
NC_028971 66111
NC_048109 37152
NC_007623 211215
NC_048744 65905
NC_050147 65680
NC_050144 65797
NC_050146 65629
NC_007805 39199
NC_007810 66015
NC_027384 37359
NC_047922 40923
NC_020203 37095
NC_027992 39552
NC_020198 36947
NC_030929 49033
NC_020202 37740
NC_042135 38232
NC_030908 36938
NC_020200 36429
NC_030918 36629
NC_024330 37380
NC_027986 39014
NC_019450 93017
NC_017674 66275
NC_030910 93754
NC_028817 93879
NC_015272 88322
NC_019935 64144
NC_029017 73420
NC_024123 64113
NC_011165 64427
NC_013692 72544
NC_009936 41593
NC_009935 43200
NC_041934 61818
NC_011166 66530
NC_010326 43548
NC_013691 74901
NC_048166 88403
NC_048697 74895
NC_017972 280538
NC_031091 43277
NC_018282 61167
NC_018274 36847
NC_024782 36838
NC_022746 42957
NC_022091 42874
NC_019451 66116
NC_031058 58566
NC_042107 45058
NC_047955 45779
NC_047954 46644
NC_041994 278136
NC_031274 50509
NC_016571 284757
NC_048626 66220
NC_041903 91212
NC_007808 49639
NC_041907 72321
NC_041902 66182
NC_042060 266743
NC_028980 62181
NC_011373 46872
NC_015294 93198
NC_022967 92495
NC_022970 88097
NC_022986 93147
NC_022966 88135
NC_047952 43337
NC_011810 65764
NC_031063 72697
NC_047997 40914
NC_048687 47820
NC_047902 87196
NC_028661 41149
NC_023006 43564
NC_023005 41386
NC_029066 48666
NC_011107 42961
NC_011105 42954
NC_027345 73008
NC_022096 258139
NC_050145 65554
NC_028770 59878
NC_041953 57899
NC_028931 55108
NC_028879 43225
NC_028809 58637
NC_019913 91715
NC_005884 43783
NC_042343 43895
NC_029083 93464
NC_027292 39167
NC_021062 40192
NC_028933 45626
NC_028999 309208
NC_042104 41651
NC_047981 40184
NC_048662 65415
NC_048663 65737
NC_048168 43446
NC_048676 65847
NC_042081 279696
NC_041877 93191
NC_011756 66390
NC_023583 45696
NC_018850 45517
NC_047873 39215
NC_029065 98765
NC_041885 40556
NC_029101 72192
NC_027388 73050
NC_028657 60919
NC_030923 45417
NC_030909 50183
NC_048638 69844
NC_048639 70774
NC_041904 92338
NC_049456 75889
NC_050150 65852
NC_050151 66295
NC_050143 60746
NC_042091 112225
NC_041881 158136
NC_048003 72821
NC_015208 39562
NC_030931 41871
NC_016762 49135
NC_030940 32637
NC_022971 45344
NC_015264 40973
NC_005045 42519
NC_041865 65994
NC_031110 93129
NC_047852 42351
NC_047933 43184
NC_041880 103218
NC_024365 51090
NC_024362 40472
NC_047747 40525
NC_023601 98287
NC_041964 63560
NC_012418 43152
NC_048200 40466
NC_042092 67498
NC_017971 46271
NC_047894 47868
NC_017864 42844
NC_017865 42966
NC_026600 66181
NC_042113 93848
NC_019918 92777
NC_041870 66158
NC_042080 66789
NC_042079 66291
NC_041968 87646
NC_048699 66095
NC_031073 94555
NC_026587 86246
NC_026586 66299
NC_028882 84583
NC_048745 66086
NC_050149 65918
NC_047953 44205
NC_024140 72028
NC_026599 45808
NC_031104 72979
NC_047967 42750
NC_026602 43639
NC_027375 43227
NC_023575 45550
NC_019813 44030
NC_026594 56537
NC_042115 58139
NC_026601 37238
NC_028667 39593
NC_024381 43056
NC_028939 68871
NC_030934 90552
NC_042054 92816
NC_007807 43365
NC_002484 56426
NC_005178 37611
NC_008717 36415
NC_006552 65195
NC_042342 65270
NC_047827 40491
NC_010325 45625
NC_007809 59446
NC_009818 36409
NC_011613 36632
NC_011611 36885
NC_023700 34553
NC_048806 65690
NC_016765 54024
NC_050148 66657
NC_047826 40214
NC_010116 58663
NC_003278 35580
NC_004629 280334
NC_023734 35725
NC_020841 40803
NC_021864 55282
NC_047888 40657
NC_041911 279845
NC_047982 39628
NC_047816 43211
NC_047804 42042
NC_029107 41941
NC_011201 43079
NC_023736 40411
NC_022917 44578
NC_028899 222888
NC_028988 44360
NC_029007 43745
NC_022915 40471
NC_028950 223932
NC_030948 167619
NC_025115 40002
NC_049432 39309
NC_047946 41297
NC_047930 41135
NC_047751 38731
NC_010811 231255
NC_009382 38760
NC_047800 44793
NC_048181 44851
NC_048682 145759
NC_048189 80342
NC_048190 84608
NC_048191 80361
NC_048187 82744
NC_048188 81920
NC_011103 60195
NC_047738 43444
NC_047868 46486
NC_041908 53018
NC_027296 53721
NC_047869 43619
NC_047870 45962
NC_034248 115042
NC_021560 53102
NC_021557 37378
NC_023566 56024
NC_025429 156446
NC_025427 54506
NC_023502 109558
NC_020839 39573
NC_042049 35985
NC_028954 36065
NC_041963 44194
NC_029097 44496
NC_016165 39283
NC_020489 40489
NC_028677 46596
NC_021347 142563
NC_048669 46854
NC_047974 53912
NC_016655 51342
NC_016652 49330
NC_016654 39474
NC_016653 46586
NC_016651 14270
NC_023706 75772
NC_023735 76797
NC_023722 59231
NC_023694 78064
NC_048782 43943
NC_048708 46807
NC_042040 139262
NC_041887 134973
NC_048784 49660
NC_016650 48072
NC_029061 36315
NC_004735 129908
NC_020866 40231
NC_031059 38773
NC_019490 49329
NC_049372 72674
NC_002519 39898
NC_025428 59601
NC_049435 74675
NC_049436 74830
NC_020844 40695
NC_042348 35883
NC_042352 51889
NC_042349 53812
NC_042350 35099
NC_042351 53197
NC_042353 50672
NC_019540 49390
NC_047775 32826
NC_048819 110775
NC_048149 112496
NC_048811 111636
NC_031902 125114
NC_031946 40443
NC_031930 59518
NC_031933 114180
NC_031940 77375
NC_030919 42418
NC_029072 94766
NC_048809 114986
NC_029050 51896
NC_048145 110377
NC_048632 55391
NC_029071 41085
NC_029045 60216
NC_029042 156833
NC_048004 38821
NC_031918 45342
NC_015938 89916
NC_025443 52869
NC_031258 39696
NC_031271 43602
NC_031228 60606
NC_031250 52437
NC_031925 43788
NC_031939 89817
NC_042096 84916
NC_042097 87609
NC_049382 157665
NC_048105 39688
NC_048655 59097
NC_027119 157498
NC_019539 42391
NC_031045 157855
NC_031924 47564
NC_021777 43447
NC_048683 59715
NC_021317 21248
NC_048852 118452
NC_026017 41880
NC_048000 111601
NC_048113 41126
NC_031021 41224
NC_022772 156338
NC_022768 154701
NC_042044 159323
NC_041923 87709
NC_049428 161502
NC_031042 111325
NC_048808 111039
NC_016071 145964
NC_019488 34117
NC_048005 112582
NC_048006 110926
NC_048007 110664
NC_049437 157013
NC_048013 112564
NC_048008 111999
NC_048009 110091
NC_048010 116832
NC_048011 110926
NC_048012 111447
NC_048786 107763
NC_048763 52438
NC_049512 152926
NC_016763 43221
NC_048785 114855
NC_048764 53494
NC_029003 29733
NC_028696 41338
NC_028699 40740
NC_029015 33509
NC_028701 33509
NC_047753 35203
NC_022752 42665
NC_009232 42572
NC_022754 42749
NC_016073 157950
NC_047999 111607
NC_049460 30164
NC_031129 103445
NC_019910 159624
NC_047859 117842
NC_049396 156585
NC_048001 109306
NC_016761 38684
NC_019545 47355
NC_027402 240413
NC_017985 40128
NC_006940 40793
NC_049458 156329
NC_027351 147745
NC_018843 103299
NC_048648 59132
NC_049378 157458
NC_014900 40986
NC_004313 40149
NC_048089 114275
NC_042061 157235
NC_027344 158099
NC_026607 159914
NC_049459 31123
NC_049495 158087
NC_049496 158892
NC_049497 160400
NC_049443 155297
NC_048110 111851
NC_049440 154811
NC_049439 157630
NC_048760 114080
NC_019530 157785
NC_028754 120098
NC_041922 84419
NC_048727 58476
NC_048062 114274
NC_048795 110466
NC_047875 39902
NC_048649 54894
NC_015271 38368
NC_048666 58916
NC_047898 50316
NC_048179 53965
NC_049503 156801
NC_049501 151015
NC_048862 11569
NC_048872 114059
NC_049505 157920
NC_048870 112477
NC_049502 156130
NC_048864 52767
NC_048866 109539
NC_049504 157254
NC_004775 39672
NC_011976 43016
NC_028698 41868
NC_048867 110183
NC_048869 112117
NC_013059 40975
NC_049500 144232
NC_049508 159128
NC_049506 158230
NC_048865 109372
NC_048871 113503
NC_049507 158905
NC_031026 49167
NC_010807 38815
NC_049499 143249
NC_048868 112006
NC_049821 51048
NC_031128 158081
NC_023856 152460
NC_024122 162910
NC_027329 87510
NC_018275 39783
NC_020416 160221
NC_023608 42093
NC_024204 42764
NC_041991 41546
NC_047947 51818
NC_048781 112513
NC_047786 53263
NC_031065 159878
NC_018279 49116
NC_047941 41832
NC_041992 42633
NC_048863 52464
NC_042346 40525
NC_021779 59746
NC_021780 59454
NC_002371 41724
NC_005340 30636
NC_042066 51092
NC_004831 43769
NC_015269 118351
NC_019417 59203
NC_004348 40679
NC_027297 123475
NC_048794 109654
NC_015296 157061
NC_021783 59254
NC_047844 39216
NC_048668 276025
NC_041917 357154
NC_041996 171175
NC_021563 42724
NC_048759 68621
NC_048792 273933
NC_049464 167547
NC_048800 68745
NC_024121 167266
NC_048758 62853
NC_047774 39631
NC_020083 157834
NC_042047 154938
NC_048736 159398
NC_023594 54791
NC_047824 54319
NC_013693 158006
NC_016566 44077
NC_048174 43630
NC_049814 51854
NC_049455 158755
NC_025434 62699
NC_047929 43036
NC_048025 40387
NC_047785 50552
NC_031085 166634
NC_030953 170650
NC_031011 168993
NC_031022 108050
NC_031090 169621
NC_014595 170605
NC_047881 113299
NC_047847 48262
NC_047848 47647
NC_042017 87570
NC_042075 87575
NC_042076 90092
NC_042077 166002
NC_042039 166283
NC_042078 168112
NC_021857 41475
NC_022749 39758
NC_027382 37146
NC_047998 50403
NC_025437 169062
NC_015457 165919
NC_028685 62851
NC_048180 40058
NC_023589 71629
NC_021331 51821
NC_026010 50109
NC_025829 164999
NC_047863 50552
NC_041995 50564
NC_048150 50414
NC_049820 53145
NC_005344 39043
NC_049831 50309
NC_015456 50661
NC_012697 74611
NC_003324 57416
NC_049469 75239
NC_029046 50827
NC_027204 194701
NC_041929 188427
NC_028676 149218
NC_028945 206713
NC_013600 45169
NC_007902 52162
NC_041927 130138
NC_019521 219372
NC_048029 43077
NC_028775 43098
NC_007051 41318
NC_028917 41931
NC_007046 18199
NC_047724 148564
NC_029080 142096
NC_047723 141018
NC_047728 145542
NC_047813 18546
NC_028859 42881
NC_028915 43228
NC_031046 17641
NC_031241 43293
NC_048159 17034
NC_024391 41941
NC_047725 148481
NC_019448 139806
NC_023550 17869
NC_047729 140218
NC_047731 139750
NC_047732 141028
NC_047730 140906
NC_029025 41843
NC_048657 43516
NC_047720 138339
NC_019726 141836
NC_021773 43458
NC_025416 141907
NC_047726 148243
NC_025426 140807
NC_048636 42282
NC_048634 41960
NC_047727 147590
NC_048635 40448
NC_004679 18227
NC_013195 40761
NC_047855 17602
NC_002321 41401
NC_048107 17700
NC_007058 43155
NC_016565 18168
NC_022920 139738
NC_022918 132123
NC_027991 147303
NC_048710 43504
NC_021801 42902
NC_021863 42652
NC_048713 42735
NC_047721 137031
NC_048658 34730
NC_048711 43184
NC_029010 40592
NC_009875 17938
NC_047788 18023
NC_031008 17861
NC_019513 45552
NC_029119 127726
NC_023009 127188
NC_018277 42784
NC_020490 44714
NC_019915 40917
NC_028821 40670
NC_019914 40071
NC_047722 145647
NC_030933 133798
NC_021326 45242
NC_021323 45572
NC_021332 41392
NC_023499 42906
NC_023500 43301
NC_017968 43786
NC_025417 140903
NC_022758 44459
NC_011344 47342
NC_019921 42461
NC_048624 42481
NC_020199 47252
NC_026016 43748
NC_041928 139928
NC_028962 140961
NC_028765 142348
NC_028669 43012
NC_008617 44061
NC_012784 44492
NC_022914 43394
NC_023573 142094
NC_047945 142978
NC_047948 149229
NC_025460 42600
NC_048681 38576
NC_009761 42232
NC_009762 47785
NC_009763 42973
NC_022090 134643
NC_020877 131332
NC_047919 17603
NC_028862 44222
NC_023582 92417
NC_048192 43029
NC_047767 139681
NC_008689 44857
NC_004615 43604
NC_004617 42722
NC_007047 39620
NC_007061 42802
NC_007055 43681
NC_007053 43095
NC_007052 45861
NC_004678 16784
NC_007054 44777
NC_007062 41690
NC_007049 43883
NC_007060 41902
NC_007048 42732
NC_007059 43114
NC_005356 41708
NC_009526 43864
NC_007050 44283
NC_007063 43231
NC_007064 42431
NC_007057 43576
NC_008722 43420
NC_007056 45286
NC_007066 138715
NC_011612 45344
NC_018281 43581
NC_018284 42123
NC_011614 42526
NC_005880 148317
NC_008723 44041
NC_019511 136326
NC_014460 41207
NC_007021 130706
NC_007065 43440
NC_004616 44970
NC_003288 43081
NC_008798 43265
NC_008799 43282
NC_010147 43011
NC_010808 44342
NC_028864 43189
NC_002661 42942
NC_029000 162327
NC_019416 38513
NC_048804 159961
NC_048802 159365
NC_049463 76239
NC_011589 40287
NC_023588 33525
NC_048755 159862
NC_029019 42593
NC_042082 96542
NC_023503 48800
NC_012753 37184
NC_028697 33900
NC_029030 31075
NC_042114 19741
NC_001825 19343
NC_024361 38392
NC_015274 56506
NC_005294 42935
NC_024370 39965
NC_024357 39360
NC_012884 31147
NC_028984 30664
NC_003050 40248
NC_009819 40539
NC_012756 31276
NC_010945 39136
NC_004996 34692
NC_008721 36019
NC_021868 58305
NC_027396 33756
NC_028666 36595
NC_028700 37976
NC_022776 41757
NC_020197 45606
NC_018285 40758
NC_009018 38528
NC_031920 41105
NC_031910 41887
NC_031901 42927
NC_031941 34563
NC_031913 41807
NC_031942 40498
NC_031929 41063
NC_031923 42186
NC_031915 37395
NC_031907 33181
NC_030946 33477
NC_022791 37375
NC_019418 37282
NC_007019 34704
NC_002185 35466
NC_010353 35543
NC_031069 32729
NC_031094 33105
NC_047763 32813
NC_031023 32649
NC_013598 35525
NC_004814 16687
NC_002072 34815
NC_004303 43075
NC_002214 39807
NC_000871 37370
NC_000872 40739
NC_013645 34882
NC_042051 49562
NC_047904 42551
NC_028904 49452
NC_048719 125726
NC_047905 41872
NC_048153 36213
NC_048650 112523
NC_042105 127084
NC_042106 56341
NC_048720 130473
NC_028892 49949
NC_048728 129015
NC_041860 50773
NC_048072 40725
NC_042016 56076
NC_048706 46133
NC_048742 128338
NC_048139 83219
NC_042052 50727
NC_047792 37817
NC_048686 46094
NC_028976 50113
NC_048854 45385
NC_029098 133531
NC_048724 131909
NC_028827 50165
NC_021298 51252
NC_048155 41267
NC_048723 133195
NC_048685 45177
NC_042008 131976
NC_031078 50082
NC_042009 131086
NC_047793 38411
NC_042010 133486
NC_042011 133047
NC_047794 39522
NC_019414 51071
NC_047795 40785
NC_041889 56168
NC_047906 42890
NC_028807 43150
NC_028952 60934
NC_018848 37612
NC_042012 133710
NC_042042 43060
NC_048721 133886
NC_021304 51552
NC_028818 57168
NC_005345 49220
NC_048154 41578
NC_048684 45221
NC_048722 133007
NC_028974 56528
NC_048730 131250
NC_021339 51077
NC_007967 38194
NC_041856 50348
NC_041849 51160
NC_018836 50255
NC_029005 56451
NC_014229 37068
NC_018853 40474
NC_004664 41831
NC_011357 62147
NC_008464 60238
NC_049924 64900
NC_049923 56224
NC_012696 73325
NC_027299 42092
NC_020858 40929
NC_020856 40931
NC_020862 74485
NC_019444 176043
NC_026923 179110
NC_026928 189418
NC_026924 174885
NC_023587 189311
NC_027132 190768
NC_026926 192108
NC_047838 204930
NC_048171 45424
NC_020837 198013
NC_031903 172345
NC_031906 198190
NC_031900 191983
NC_031927 216121
NC_031922 174830
NC_025456 46547
NC_025455 46237
NC_029031 45218
NC_016164 30332
NC_015463 72332
NC_015465 33004
NC_016766 69420
NC_048106 139069
NC_015569 178563
NC_021536 171797
NC_023584 170438
NC_048102 158485
NC_006820 196280
NC_047733 171216
NC_020867 44892
NC_020838 45728
NC_013085 194454
NC_020851 208007
NC_015282 174079
NC_015279 190789
NC_020875 182801
NC_015289 176184
NC_015287 232878
NC_015281 179563
NC_048049 181082
NC_031944 185102
NC_031935 186386
NC_015286 175230
NC_019443 172879
NC_008296 177300
NC_003390 46675
NC_009531 46214
NC_049340 224680
NC_049383 234670
NC_019930 49219
NC_009990 37313
NC_018264 41938
NC_015937 151483
NC_008584 152372
NC_009803 84201
NC_009804 83319
NC_028865 76964
NC_028966 76269
NC_041962 76268
NC_015210 61440
NC_030916 56212
NC_029047 32894
NC_049430 75880
NC_049431 76918
NC_048121 72290
NC_048122 72305
NC_048066 32014
NC_048123 44168
NC_048124 71915
NC_048125 71992
NC_020843 126434
NC_047737 42542
NC_042100 237722
NC_023863 66316
NC_019457 44492
NC_042094 128241
NC_015157 125956
NC_015158 49675
NC_024791 50440
NC_015159 39162
NC_027393 39530
NC_021540 69278
NC_042074 111671
NC_047882 111671
NC_049380 69396
NC_047741 46318
NC_005083 244834
NC_013651 38497
NC_027368 33828
NC_023605 41529
NC_020863 129155
NC_027397 39725
NC_023569 77837
NC_016567 81184
NC_041910 76350
NC_042095 128602
NC_048779 238099
NC_020850 38374
NC_020868 76718
NC_020848 76705
NC_049350 68964
NC_047903 44603
NC_023568 246964
NC_004456 43198
NC_005879 39853
NC_007149 39503
NC_042136 236053
NC_005891 39786
NC_027981 42612
NC_012662 43931
NC_021776 42313
NC_028829 248088
NC_049477 33851
NC_047746 44541
NC_047803 43121
NC_026610 56637
NC_048151 113760
NC_020488 38682
NC_024369 41569
NC_048709 147890
NC_021529 247511
NC_041916 239276
NC_019529 111506
NC_020846 46917
NC_025822 42544
NC_027118 39422
NC_029057 134742
NC_048827 148180
NC_048041 112106
NC_019722 41351
NC_048035 43237
NC_048036 43571
NC_019713 78751
NC_048167 43264
NC_049379 78145
NC_003313 33106
NC_009016 38197
NC_003907 46012
NC_031101 33697
NC_018270 33594
NC_047962 61939
NC_007710 46643
NC_048703 76335
NC_047762 44862
NC_007024 55770
NC_030928 43851
NC_030937 44262
NC_012742 44080
NC_017981 49981
NC_019933 43870
NC_007709 43785
NC_048147 61830
NC_009543 44520
NC_004902 44373
NC_022982 43869
NC_022987 43940
NC_042345 55601
NC_042344 56147
NC_013599 36674
NC_008694 38564
NC_005069 46339
NC_048108 39648
NC_023715 38616
NC_011038 38677
NC_047939 37714
NC_047940 38288
NC_047805 42771
NC_004777 37555
NC_027353 167063
NC_016163 262391
NC_019909 168809
NC_019919 122696
NC_047755 39210
NC_001271 39600
NC_028820 162101
NC_028655 39235
NC_025451 38646
NC_028850 41449
NC_004745 30728
NC_041905 40493
NC_047949 112558
NC_047950 115739
NC_031056 157501
NC_048631 39318
NC_004167 39325
NC_011551 39867
NC_028841 44952
NC_047823 50339
NC_042067 171911
NC_028672 149732
NC_016657 47055
NC_020865 45730
NC_020854 40658
NC_016658 47741
NC_016659 47536
NC_016656 45890
NC_028663 188632
NC_022751 42480
NC_013021 107530
NC_047717 175559
NC_047716 175557
NC_047715 174670
NC_031235 194437
NC_047734 197450
NC_031242 174307
NC_048015 176495
NC_019516 161440
NC_020872 46997
NC_021072 178807
NC_003298 38208
NC_047864 38209
NC_019706 42780
NC_023693 148612
NC_027360 87603
NC_024212 55726
NC_041861 55073
NC_009014 45445
NC_041975 273224
NC_004913 59866
NC_041863 168733
NC_041864 160570
NC_027387 38810
NC_007636 39699
NC_007456 39704
NC_047985 49788
NC_004914 62706
NC_048132 50910
NC_041979 88531
NC_042038 47285
NC_007291 46072
NC_005856 94800
NC_001895 33593
NC_041848 31200
NC_047817 35100
NC_047818 33540
NC_023567 43766
NC_048670 59100
NC_047841 49090
NC_047980 40578
NC_047908 40945
NC_047970 40540
NC_047971 40337
NC_047969 41161
NC_047968 40635
NC_049472 160795
NC_047739 80617
NC_024206 38269
NC_049349 30961
NC_049348 30778
NC_049360 31033
NC_049366 32150
NC_049356 28811
NC_049362 31375
NC_049363 31379
NC_049357 29026
NC_049364 31495
NC_049354 28349
NC_049355 28785
NC_049367 32270
NC_049358 30811
NC_049365 31901
NC_049359 30882
NC_049361 31181
NC_049369 28983
NC_049368 32682
NC_049370 30116
NC_004746 36596
NC_002703 38347
NC_008201 34525
NC_048846 44651
NC_047768 45260
NC_048163 39536
NC_027371 29741
NC_047858 44601
NC_027363 41480
NC_027379 43642
NC_027390 45169
NC_019923 42689
NC_013638 43144
NC_047874 39195
NC_015466 62668
NC_041958 63513
NC_049345 74704
NC_021774 29742
NC_021775 42215
NC_021772 72394
NC_021782 72098
NC_042065 41873
NC_005282 86155
NC_049509 158706
NC_042025 60030
NC_011802 41941
NC_010495 45051
NC_025442 59578
NC_021315 59407
NC_025436 133824
NC_025470 139004
NC_025458 43510
NC_025463 49640
NC_025466 40161
NC_029120 60875
NC_048644 43922
NC_047814 18275
NC_002486 45636
NC_001978 41491
NC_048026 45477
NC_021530 171407
NC_025461 45871
NC_048184 47375
NC_025464 44147
NC_048183 41824
NC_020859 175430
NC_020486 171211
NC_021784 38099
NC_048747 242446
NC_048765 144685
NC_022747 34145
NC_021068 57611
NC_029067 138234
NC_021067 135982
NC_021073 107218
NC_021070 33277
NC_021534 47552
NC_021561 37324
NC_028799 66708
NC_028895 116138
NC_019518 44485
NC_020205 42963
NC_047840 44597
NC_024711 97065
