# Supplementary material for: The Missing Tailed Phages: Prediction of Small Capsid Candidates
Source: Microorganisms. 2020 Dec 8;8(12):1944. doi: 10.3390/microorganisms8121944 (PMC7762592; doi:10.3390/microorganisms8121944)
Supplement: Supplementary file 1 [file microorganisms-08-01944-s001.zip › supplementary_files/Data_File_3_uroviricota_contig_to_length_with_small.csv]

contig_id	assembled_genome_length_bp
OKSA01004061.1	10076
OFOU01002175.1	10157
OJPL01000863.1	10252
OMCM01001705.1	10329
OMDJ01001598.1	10329
OFMM01001561.1	10552
OLSK01002610.1	11107
OJUG01004427.1	11370
OJSD01003900.1	11370
OJSE01004261.1	11370
OJSQ01003446.1	11370
OJSC01003166.1	11392
OHBD01001220.1	11685
OIWK01003212.1	11702
OMCT01001838.1	11805
OMEP01000207.1	11805
OKRU01003732.1	11859
OMBP01001148.1	12039
OMEV01001136.1	12062
OODL01002373.1	12064
OHOP01000746.1	12103
OFMG01001868.1	12444
OLSB01003115.1	12487
OGOG01003274.1	12490
OIWT01004010.1	12566
PPYF01671517.1	12627
OIWV01002656.1	12676
OLQD01002637.1	12790
OGWU01001573.1	12833
PPYE01644069.1	12888
OLPZ01001886.1	13001
OKVZ01000442.1	13076
OHJY01000637.1	13095
OGRU01002163.1	13244
OLOV01002225.1	13508
OJVW01000116.1	13524
OGCO01004939.1	13587
OOCI01001997.1	13610
OLOA01003204.1	13633
OLPD01001221.1	13770
QWCB01002870.1	13783
OLOK01002327.1	13788
OGUO01001785.1	13826
OFSD01001924.1	13998
OLOQ01002673.1	14096
OLPO01001767.1	14097
OLOS01002130.1	14224
OLNF01002498.1	14368
OHRF01000569.1	15819
OHEF01000559.1	15819
OHGQ01000545.1	15819
OOJA01000096.1	16068
OHTK01000604.1	16139
OIFO01000134.1	16154
OLWH01000622.1	16297
OHNX01000523.1	16323
OHQX01000545.1	16323
OMED01000673.1	16357
OGWR01001812.1	16562
OAWD01000839.1	16575
OHZL01000400.1	16636
OIAY01000331.1	16636
OGWT01001635.1	16671
OMGH01001222.1	16719
OHFH01000359.1	16726
OGXS01001325.1	16899
OHLV01000408.1	16923
OIET01000963.1	17178
OGWU01000986.1	17534
OLNQ01002138.1	17703
ONZS01001047.1	17997
OMCM01000847.1	18034
OAWF01000598.1	18208
OHRS01000586.1	18417
OHCX01000347.1	18807
OHNK01000727.1	18808
OFMH01000864.1	18922
OBJG01001371.1	19059
OLXI01000695.1	19122
OIYG01001298.1	19351
OIGZ01000001.1	19946
OLOP01000967.1	20380
OQWM01000827.1	20700
OHKV01000518.1	21882
OHEV01000503.1	22025
OGTL01001335.1	22114
OLHG01000735.1	22442
OLHG01000733.1	22527
OJNZ01000692.1	22557
OQWI01000302.1	23074
OOAO01001212.1	23077
OGPC01000882.1	23727
OCHN01001094.1	23868
OLNF01001082.1	23883
OGRC01000760.1	24602
OKWQ01000244.1	24643
OIYQ01000192.1	24803
OJAM01000258.1	25171
PPYE01030324.1	27074
OQWM01000388.1	27402
OKRS01000582.1	27733
OMEG01000001.1	28251
OBCN01000008.1	28251
OIZL01000502.1	28514
OHAY01000948.1	28571
OJSE01001571.1	28647
OKVH01000316.1	28835
OOIU01000077.1	28978
OHDW01000031.1	29033
OKDJ01000119.1	29279
OBHU01000533.1	29326
OOAO01000920.1	29371
CYGL01000220.1	29494
OHAN01000788.1	29504
OGTG01000186.1	29740
OWIM01000287.1	29836
OLYC01000560.1	29858
OMNT01000907.1	29917
OHKP01000317.1	29939
OHAF01000918.1	29997
OIZT01000349.1	30003
OLZH01000172.1	30176
OLOI01000789.1	30240
OGXE01000736.1	30390
OMEV01000432.1	30455
QWCK01001729.1	30643
OLGB01001302.1	30684
OKVK01000387.1	30737
OLGJ01000346.1	30803
OIDK01000137.1	30845
OLQU01000551.1	30868
OHPO01000232.1	30988
OGCO01001767.1	30991
OKRV01000380.1	31005
OIXH01001131.1	31044
OLHG01000396.1	31046
OGZF01000593.1	31106
OHQS01000375.1	31121
OLOP01000492.1	31194
OIZF01000374.1	31211
OMFY01000335.1	31214
OLFW01000540.1	31383
ONZX01000361.1	31390
OHJO01000290.1	31487
OAVH01000424.1	31518
OIYR01000247.1	31538
OHIX01000164.1	31615
OIWT01001232.1	31755
OLHA01000251.1	31785
OIWK01000854.1	31794
OLFY01001304.1	31806
OLPF01000728.1	31820
ONZZ01000528.1	31878
OIZL01000425.1	31883
OBLG01000737.1	31885
OHCR01000291.1	31921
OOAH01000868.1	31973
OLRF01000994.1	31994
OMFO01000297.1	32032
OQWI01000158.1	32098
OLWK01000277.1	32140
OGPH01000700.1	32151
OLXG01000124.1	32207
OIWS01000971.1	32213
OGQJ01000788.1	32241
OGOO01000820.1	32277
OBBV01000160.1	32290
OJOH01000361.1	32291
OGPB01000326.1	32301
OHUS01000127.1	32307
OIYX01000075.1	32351
OLQL01000724.1	32356
OIWQ01001172.1	32402
OLXB01000268.1	32434
OLQT01000406.1	32461
OKWG01000177.1	32468
OGOZ01000357.1	32505
OBKD01000072.1	32505
OGOM01000651.1	32566
OKTA01000329.1	32591
OIFQ01000101.1	32606
OIYR01000232.1	32670
OJPA01000230.1	32685
OHAY01000753.1	32718
OGXI01000568.1	32758
OKVI01000416.1	32799
OWIM01000247.1	32812
OLRQ01000685.1	32816
OLOB01000460.1	32817
OLVY01000412.1	32818
OJPF01000296.1	32821
OHQI01000011.1	32858
OOCI01000610.1	32907
OLZO01000305.1	32933
OHVW01000170.1	32944
OLGE01000889.1	33010
OLOO01000556.1	33016
QWCB01001865.1	33032
OGYD01000498.1	33039
OJRC01000358.1	33068
OIWM01000893.1	33089
OLOL01000710.1	33119
OGOZ01000343.1	33148
OKWN01000268.1	33153
OGZK01000707.1	33156
OHHR01000330.1	33196
OHDQ01000183.1	33222
OHHE01000021.1	33240
OLOJ01000736.1	33302
OMCC01000333.1	33322
OARM01000098.1	33410
OLVZ01000629.1	33472
OHJO01000268.1	33476
OLNM01000583.1	33508
OKRW01000653.1	33569
OODN01000310.1	33702
OLNE01000568.1	33716
OGDF01001541.1	33725
OIFN01000181.1	33837
OQVQ01000139.1	33879
OIFP01000127.1	33887
OLIS01000391.1	33897
OWIX01000298.1	33935
OKWP01000261.1	33985
OMGY01000784.1	33996
OLHG01000336.1	34013
PPYE01680303.1	34015
OJAW01000360.1	34089
OIYV01000264.1	34106
QWCB01000765.1	34120
OIZR01000406.1	34205
OIXU01000053.1	34220
OHPX01000257.1	34244
QWCN01001563.1	34335
OIYX01000068.1	34346
OIFG01000167.1	34387
OGQZ01000475.1	34412
OKWX01000150.1	34443
OJWS01000103.1	34457
OBLG01000670.1	34481
OCPQ01000328.1	34498
OLHG01000324.1	34508
OIZS01000162.1	34535
OJAW01000346.1	34653
OHMU01000249.1	34737
OJUJ01000095.1	34752
OODA01000319.1	34802
OIYO01000448.1	34852
OIXA01001144.1	34854
PPYF01593229.1	34896
OLZQ01000243.1	34933
OOAN01000374.1	34945
OHLE01000272.1	34953
OLGI01000645.1	34963
OBZE01000209.1	35003
OLGD01001459.1	35058
OOIG01000467.1	35085
OIYO01000442.1	35088
OLQH01000657.1	35094
OHJJ01000239.1	35148
OWIX01000280.1	35205
OCHE01000743.1	35223
OJQY01000251.1	35247
OLRV01000603.1	35264
OJOK01000308.1	35281
OJOH01000316.1	35367
OBIN01000015.1	35381
OCJW01000175.1	35388
QWCB01001262.1	35388
OLNN01000642.1	35427
OBJZ01000158.1	35483
OLNW01000784.1	35502
OLXK01000549.1	35590
OLSB01000778.1	35678
QWCB01000707.1	35681
OFMV01000503.1	35728
OKIZ01000172.1	35729
QWCK01001391.1	35778
OMGY01000724.1	35802
OMBR01000185.1	35828
PPYF01544529.1	35838
OOAC01000488.1	35847
OCAL01000180.1	35884
OBCM01000009.1	35894
OLFY01001100.1	35897
OHCB01000087.1	35977
OKIR01000045.1	36007
OLHG01000298.1	36055
OBIN01000014.1	36060
OIEE01000100.1	36120
OMCH01000179.1	36126
OCPK01000005.1	36128
OKDZ01000113.1	36188
OHGO01000186.1	36230
OLXK01000530.1	36231
OIWL01000893.1	36236
OMBZ01000072.1	36271
QRFC01000553.1	36281
QZLN01001612.1	36336
OJSD01000957.1	36360
OLPW01000775.1	36434
OLSX01000600.1	36439
OODI01000142.1	36455
OJON01000226.1	36461
OOCZ01000383.1	36512
OOBU01000216.1	36520
QRFC01000548.1	36536
OJSP01000885.1	36546
OHFQ01000185.1	36560
OJOK01000293.1	36589
OBIN01000013.1	36623
PPYE01740195.1	36632
OOAF01000789.1	36675
OJPP01000070.1	36691
OLNV01000350.1	36855
OMGQ01000524.1	36859
OKSH01000619.1	36878
OMFQ01000250.1	36903
OIWU01000759.1	36939
QWCE01001392.1	36967
OHCR01000227.1	36985
OLNV01000344.1	36994
OIYP01000250.1	37023
OODO01000480.1	37041
OGSQ01000186.1	37047
OKSZ01000174.1	37056
OLGF01000749.1	37071
OJQF01000203.1	37118
OLXK01000509.1	37161
OOCX01000393.1	37165
OLGN01000403.1	37226
OJPJ01000214.1	37227
OJMG01000551.1	37234
OIFS01000119.1	37240
OJRL01000282.1	37256
OGZD01000597.1	37305
OKWJ01000655.1	37355
OHCP01000138.1	37419
OLVU01000419.1	37425
OMBK01000212.1	37425
OBAI01000591.1	37437
OWIK01000092.1	37443
OJNR01000301.1	37454
OLGD01001363.1	37486
OHCI01000196.1	37505
OWIJ01000346.1	37506
OHVW01000130.1	37513
OIYO01000400.1	37514
OKWB01000104.1	37530
OIYG01000504.1	37589
OKXI01000123.1	37611
OKVF01000602.1	37628
OMBL01000151.1	37654
QWCN01001376.1	37656
OKWZ01000138.1	37698
OKWK01000250.1	37706
OGRU01000494.1	37764
OJOM01000199.1	37788
OKSR01000199.1	37804
OGOC01000549.1	37847
QWCV01000665.1	37861
OLGA01000432.1	37885
OJAW01000293.1	37909
OLPA01000479.1	37945
OJOY01000196.1	37949
OJQL01000600.1	37955
PPYF01602783.1	37969
OLPF01000572.1	37980
OIZV01000204.1	38014
OODS01000344.1	38085
OGQI01000341.1	38099
OLFT01000780.1	38123
OIXQ01000124.1	38144
OLWH01000140.1	38167
OATX01000255.1	38192
OFMH01000283.1	38215
PPYE01275330.1	38279
OIWT01000924.1	38326
OIZT01000226.1	38348
OHUY01000101.1	38351
OGCQ01001027.1	38410
OODJ01000526.1	38449
OKVZ01000152.1	38485
CYGL01000141.1	38498
QWCV01000644.1	38516
OCPJ01000014.1	38531
OQWM01000152.1	38533
OHNN01000349.1	38546
OOCL01000352.1	38568
OLHG01000250.1	38641
OIZX01000274.1	38650
OMGI01000327.1	38658
OGPF01000217.1	38660
OLGD01001312.1	38693
OGCO01001294.1	38710
OKFE01000068.1	38712
OKVP01000056.1	38738
OJQP01000276.1	38753
PPYF01525089.1	38804
OCPK01000002.1	38806
OLYB01000474.1	38829
OCPM01000181.1	38872
OMGG01000297.1	38895
OKIZ01000150.1	38907
OQWD01000073.1	38912
OHAT01000525.1	38930
OQVO01000053.1	38930
OKVD01000182.1	38959
OBKD01000052.1	38961
OGCQ01001008.1	38971
OMAJ01000153.1	38983
OIEO01000065.1	39027
OLXH01000141.1	39038
OLHG01000246.1	39070
OHQP01000134.1	39078
OKHN01000141.1	39078
OBUR01000128.1	39079
OMGY01000648.1	39081
OIGU01000154.1	39107
OIYS01000257.1	39118
OIFK01000200.1	39123
OHFM01000127.1	39130
OLJG01000087.1	39187
OLXG01000086.1	39208
OLZQ01000189.1	39233
OIXA01000944.1	39241
OLHG01000244.1	39246
OJZM01000251.1	39297
OLNV01000292.1	39377
OBXU01000130.1	39403
OIWM01000672.1	39492
OKVF01000563.1	39501
OLOA01000586.1	39503
OHUY01000096.1	39590
OIYS01000252.1	39608
OIEP01000111.1	39638
QWCB01000949.1	39659
OCKB01000086.1	39663
OAWA01000325.1	39673
OKRW01000492.1	39678
OODB01000476.1	39766
QWCV01000614.1	39779
OIXQ01000115.1	39854
OAZZ01000299.1	39886
OKRW01000485.1	39888
OKHM01000183.1	39896
OGQL01000324.1	39924
OBBS01000094.1	39951
OKWT01000116.1	39969
OJQT01000161.1	39996
OMGG01000289.1	39998
OKWX01000129.1	40007
OHBT01000001.1	40051
OGQN01000404.1	40062
OWIN01000186.1	40084
OWIM01000173.1	40142
OKSF01000423.1	40145
OOCB01001029.1	40157
OCHM01000268.1	40168
PPYF01602799.1	40179
OHWM01000142.1	40190
OBXA01000324.1	40199
OBDB01000098.1	40218
QWCN01002334.1	40224
OIAB01000072.1	40244
OAWM01000322.1	40259
PPYF01671030.1	40266
OBIX01000031.1	40272
OIXQ01000112.1	40335
ONZU01000443.1	40352
PPYE01627073.1	40352
OHAN01000487.1	40374
OIWN01000408.1	40401
OLFS01000428.1	40480
OLOB01000327.1	40491
OWIE01000077.1	40519
OFMD01000332.1	40520
OCPV01000320.1	40536
OBRN01000043.1	40584
OIYV01000192.1	40588
OLOH01000292.1	40604
OIWS01000677.1	40611
OBCM01000005.1	40626
OLYN01000177.1	40640
OGYN01000411.1	40681
OBWV01000432.1	40722
OBAE01000327.1	40741
OLPB01000197.1	40779
OIFW01000086.1	40790
OIWU01000648.1	40829
OLGD01001238.1	40862
OOCG01000224.1	40941
ONZU01000435.1	40942
OWJI01000281.1	40954
PPYE01627065.1	41006
QRFC01000462.1	41025
OODJ01000485.1	41029
OBKU01000230.1	41052
OMGY01000597.1	41056
OLRT01000269.1	41057
OKVV01000229.1	41060
PPYE01739926.1	41065
OGPU01000558.1	41076
OIXH01000686.1	41077
OKRW01000455.1	41080
OLGE01000615.1	41081
OGYY01000477.1	41095
OLOY01000328.1	41106
OLGM01000229.1	41106
OCKB01000084.1	41145
OIWT01000822.1	41155
QWCN01001215.1	41166
OBRN01000041.1	41181
OIWT01000820.1	41197
OOCH01000493.1	41213
OJOP01000214.1	41223
OLHG01000216.1	41259
OGWY01000295.1	41261
OIYG01000441.1	41267
OHEI01000077.1	41297
OGWV01000112.1	41298
OHQO01000228.1	41302
OIZA01000150.1	41324
OLRN01000337.1	41331
OIYR01000132.1	41352
OIWM01000629.1	41371
OWIM01000166.1	41384
PPYE01643544.1	41424
OIZO01000225.1	41434
OGZO01000184.1	41447
QRFC01000448.1	41455
OIDC01000172.1	41477
QZLN01000639.1	41481
CYGL01000107.1	41506
OJTY01000085.1	41508
OBJJ01000048.1	41529
OGOC01000451.1	41540
OHCS01000175.1	41563
OIYO01000348.1	41590
OODA01000240.1	41596
OBTM01000023.1	41608
OHAY01000477.1	41628
OLHG01000206.1	41659
OCAF01000104.1	41681
OIXQ01000106.1	41684
OIWS01000653.1	41760
OKRW01000439.1	41777
OIXG01000605.1	41779
QWCY01001084.1	41787
OBVO01000201.1	41789
QWCK01001104.1	41795
OLNP01000491.1	41841
OIXA01000846.1	41852
OAWA01000288.1	41857
OLAT01000029.1	41865
OJQL01000508.1	41877
QWCN01001188.1	41896
OLGM01000221.1	41900
OKUV01000139.1	41915
OIYO01000344.1	41928
OHPM01000110.1	41963
OJTY01000082.1	41994
OQVH01000257.1	42011
OHEB01000123.1	42029
OLHG01000205.1	42029
OOAE01000408.1	42041
OMNT01000495.1	42044
OKWA01000203.1	42045
PPYF01016817.1	42063
OBBS01000088.1	42107
OHCB01000061.1	42128
OGZN01000030.1	42157
OKFF01000002.1	42168
QRFC01000438.1	42172
OCKB01000079.1	42182
OODO01000397.1	42183
OGQZ01000310.1	42189
PPYE01680138.1	42196
OIYO01000337.1	42198
OKGA01000105.1	42200
OIZA01000142.1	42216
OGQO01000480.1	42230
OKSC01000578.1	42251
OBJJ01000046.1	42291
OLWF01000197.1	42295
OHAN01000456.1	42317
OLXN01000300.1	42340
OLWY01000178.1	42346
OIZL01000278.1	42349
OWJK01000200.1	42371
OMGY01000554.1	42377
OIXV01000399.1	42384
OLRT01000256.1	42417
OMGG01000258.1	42429
OIZL01000276.1	42443
OGXX01000519.1	42446
OHFD01000051.1	42448
OWIH01000126.1	42449
OGCO01001123.1	42453
OIYG01000418.1	42482
OHFM01000110.1	42498
OIYV01000181.1	42500
OJPO01000222.1	42597
OGZR01000167.1	42638
OOBY01000328.1	42652
OHSJ01000095.1	42691
OCHJ01000585.1	42694
OHAC01000462.1	42713
OHLL01000177.1	42718
OLHG01000197.1	42738
OOBS01000128.1	42739
OHAA01000080.1	42771
OLSN01000487.1	42779
OJRG01000199.1	42811
OJMJ01000098.1	42813
OOBN01000406.1	42832
PPYF01602751.1	42849
OGOP01000369.1	42859
OGQZ01000292.1	42928
OJNP01000264.1	42981
OMAO01000178.1	42983
OBUX01000178.1	43000
OJAW01000234.1	43004
OBWV01000405.1	43010
OGXD01000306.1	43015
OKRW01000414.1	43058
OIWQ01000709.1	43069
OIZF01000197.1	43084
OIYR01000124.1	43107
OFMC01000449.1	43111
OGZR01000164.1	43165
OIYV01000174.1	43191
OBWE01000218.1	43215
OJMH01000638.1	43218
OATJ01000262.1	43266
OGXS01000381.1	43285
OAWK01000124.1	43308
OLFY01000830.1	43355
OFMQ01000245.1	43398
OKWJ01000550.1	43402
OOAD01000237.1	43453
OKUM01000196.1	43488
OKWQ01000164.1	43534
OLYB01000402.1	43547
OBRH01000033.1	43552
OLIW01000509.1	43581
OOCX01000307.1	43581
QWBY01000222.1	43612
OHAF01000461.1	43625
OLHG01000183.1	43633
OJOV01000478.1	43644
OHLQ01000142.1	43656
OIYS01000204.1	43665
OODL01000533.1	43670
OIZX01000223.1	43674
QWCB01001103.1	43689
OKRS01000232.1	43699
OLOZ01000381.1	43713
OLFU01000527.1	43740
OGPH01000447.1	43751
QWCH01001111.1	43751
OGOI01000339.1	43756
OGYH01000455.1	43759
OBAQ01000383.1	43786
OMNT01000451.1	43798
OLGF01000549.1	43804
OJQQ01000146.1	43806
OHOP01000180.1	43817
OIYS01000201.1	43828
OJOH01000245.1	43834
OBJJ01000043.1	43849
OBKF01000177.1	43853
OLGD01001135.1	43858
OKSH01000449.1	43877
OCLC01000100.1	43895
OHXS01000035.1	43898
PPYF01241788.1	43908
OCIU01000367.1	43924
OBJG01000464.1	43938
OGOZ01000190.1	43943
OLRG01000387.1	43950
OHUR01000127.1	43985
OIHZ01000069.1	43993
PPYE01320021.1	44026
OLRB01000285.1	44028
OHKL01000239.1	44063
OLNZ01000406.1	44122
OGCO01001061.1	44142
OIXA01000769.1	44175
OKAT01000074.1	44193
OLFW01000327.1	44203
OKWY01000075.1	44234
OJAW01000221.1	44239
OFMV01000331.1	44246
OBKS01000395.1	44264
OGOJ01000349.1	44279
OOAD01000226.1	44306
ONZY01000346.1	44315
OLGD01001117.1	44324
OGOW01000512.1	44337
OKSB01000467.1	44349
OGOZ01000183.1	44377
OLNE01000382.1	44390
OIGD01000543.1	44391
OAVH01000231.1	44420
OIZI01000096.1	44421
OBUQ01000353.1	44438
PPYF01000090.1	44441
OOIG01000281.1	44451
OLFX01000811.1	44472
OKAU01000010.1	44474
PPYF01026863.1	44487
OLPB01000166.1	44489
OGOO01000526.1	44522
OIFJ01000177.1	44565
OMAA01000117.1	44598
OIYS01000190.1	44603
OLWB01000417.1	44634
OOAJ01000237.1	44640
OAWB01000254.1	44658
OOAD01000221.1	44703
OJOT01000184.1	44715
PPYF01000087.1	44727
OFMT01000319.1	44746
OOCL01000269.1	44751
OHAQ01000192.1	44754
OIYW01000374.1	44754
OGXR01000217.1	44754
OIYG01000386.1	44761
OHWC01000128.1	44775
OMBV01000001.1	44785
OHXM01000116.1	44809
OCQC01000453.1	44818
OIYV01000157.1	44823
QWBY01000212.1	44880
OGQK01000164.1	44905
OBAQ01000370.1	44919
OGTB01000267.1	44928
OICI01000049.1	44939
OKVK01000202.1	44945
OLRT01000227.1	44946
OIZT01000182.1	44977
OIYS01000188.1	44992
OGYU01000245.1	45006
OIZS01000101.1	45029
OIFK01000160.1	45067
OFMU01000203.1	45092
OGOL01000476.1	45143
OKRY01000169.1	45145
OIFE01000318.1	45152
OLWB01000406.1	45180
OJRC01000231.1	45240
OJQL01000447.1	45241
OMGN01000208.1	45261
OIZT01000179.1	45274
OJAW01000209.1	45305
QWCY01000956.1	45317
OONO01000001.1	45354
OGXG01000106.1	45396
OLPX01000364.1	45411
OMCM01000265.1	45441
OCQB01000456.1	45445
OJOP01000171.1	45471
OJQZ01000308.1	45496
OGYI01000568.1	45532
OJPF01000177.1	45552
OLVZ01000366.1	45585
OWIM01000137.1	45640
OKJN01000001.1	45640
OQVS01000090.1	45653
OWIM01000136.1	45661
OHJT01000275.1	45663
OLNV01000217.1	45664
OLPL01000202.1	45699
OLVO01000497.1	45710
OLSN01000429.1	45719
QWCE01001044.1	45740
OGXF01000342.1	45788
OLNM01000342.1	45791
OLJB01000174.1	45812
OGSD01000395.1	45814
OLPG01000375.1	45814
OCQZ01000016.1	45825
OHXX01000059.1	45853
CYGL01000084.1	45857
OKRW01000365.1	45858
OGYH01000404.1	45863
OGPQ01000282.1	45863
OIWL01000619.1	45936
OGRL01000289.1	45936
OQVT01000025.1	45974
OBIN01000007.1	46020
OBJJ01000039.1	46049
OIZT01000174.1	46091
QRFC01000374.1	46166
OJPH01000236.1	46177
OLFS01000339.1	46182
OIZI01000089.1	46192
OGXH01000091.1	46196
OOCD01000209.1	46200
OHCS01000145.1	46211
OHSK01000158.1	46219
OGZQ01000239.1	46230
OOBN01000361.1	46237
OFMT01000303.1	46298
OMBQ01000498.1	46312
OHJO01000148.1	46356
OMGJ01000169.1	46374
OJRM01000133.1	46375
OHFY01000167.1	46397
PPYF01241765.1	46443
OOBJ01000266.1	46457
OGZV01000405.1	46580
QWBY01000202.1	46601
OWIP01000201.1	46612
OIZE01000266.1	46644
OLZF01000400.1	46669
OIEV01000293.1	46669
OLHG01000159.1	46678
OGPK01000415.1	46758
OGOH01000210.1	46766
OIYG01000353.1	46801
OHGS01000119.1	46803
OLVX01000347.1	46863
OLVX01000345.1	46913
OBAE01000264.1	46930
OJON01000127.1	46950
OWIT01000123.1	46969
OLRS01000482.1	46977
OFPS01000361.1	46978
OOIW01000045.1	47026
OHAG01000253.1	47041
OGSS01000409.1	47092
OHAH01000213.1	47093
OLHG01000155.1	47115
OLFY01000737.1	47238
OOJA01000059.1	47282
OWIQ01000145.1	47443
OLOA01000391.1	47518
OIXG01000510.1	47538
OAWP01000296.1	47562
OJPE01000084.1	47726
OBKB01000019.1	47733
OWIM01000126.1	47749
OGZN01000022.1	47780
OJON01000120.1	47783
OIXL01000105.1	47917
QRFC01000346.1	47975
OMGI01000189.1	48239
OOCQ01000252.1	48261
OGUO01000173.1	48336
OQVO01000036.1	48380
OJAW01000184.1	48424
OOIG01000243.1	48466
OLGZ01000248.1	48561
OJPB01000159.1	48580
OBJJ01000032.1	48678
OKWQ01000153.1	48739
OJOE01000160.1	48744
OQWI01000066.1	48767
OGQA01000104.1	48811
OIWQ01000560.1	48868
OODU01000424.1	48871
OAUY01000129.1	48891
OIZI01000073.1	48960
OGRA01000354.1	49036
OKVM01000115.1	49060
OKBV01000051.1	49079
OWIN01000123.1	49151
OIGD01000447.1	49222
OIWS01000509.1	49250
OMGW01000036.1	49260
OLSC01000477.1	49328
OMGY01000427.1	49334
OIXF01000011.1	49383
OIYY01000178.1	49598
OAUX01000129.1	49602
OHBN01000074.1	49605
OHAF01000362.1	49633
OLOP01000183.1	49670
OHUR01000100.1	49743
OLXE01000158.1	49754
OLFX01000699.1	49758
OCHN01000354.1	49822
OHPC01000175.1	49824
OMDY01000131.1	49839
OLYB01000308.1	49857
OHJQ01000216.1	49889
OGQR01000270.1	49892
OOCW01000329.1	49939
OCHM01000181.1	49986
OLNE01000319.1	50023
OHGS01000100.1	50047
OJPI01000217.1	50064
OMGV01000159.1	50134
OBJJ01000029.1	50138
OGZD01000388.1	50173
OHBW01000046.1	50249
OBRH01000028.1	50291
OIZS01000087.1	50310
OLGM01000154.1	50346
OHOJ01000069.1	50384
OGOX01000194.1	50422
OHFB01000081.1	50456
OLGL01000461.1	50492
OHRM01000198.1	50500
OHEU01000117.1	50524
OJAR01000031.1	50553
OJNJ01000043.1	50615
OHAY01000324.1	50620
OHFL01000191.1	50627
OIYS01000160.1	50634
OHUE01000112.1	50679
OGCO01000828.1	50712
OBKV01000261.1	50719
OHGK01000149.1	50720
OLJB01000137.1	50805
OODI01000070.1	50825
OICG01000040.1	50921
OLYC01000228.1	50939
OJMK01000337.1	50980
OCLY01000238.1	50991
OJUS01000087.1	51153
OHTE01000049.1	51157
OBLG01000365.1	51193
OFLZ01000231.1	51234
OJNZ01000175.1	51290
PPYE01186248.1	51351
OQVR01000020.1	51354
OLZH01000073.1	51390
OLFS01000276.1	51411
OCHJ01000473.1	51434
OIYG01000305.1	51459
OIWQ01000504.1	51546
OIZF01000127.1	51550
OIYR01000095.1	51748
PPYE01311213.1	51753
OIZV01000122.1	51839
OIYW01000279.1	51896
OBAG01000305.1	51913
PPYF01219028.1	52055
OLYB01000288.1	52102
OJPD01000185.1	52159
OCLH01000002.1	52281
OWIE01000041.1	52364
QWCK01001540.1	52378
OLGA01000204.1	52388
OIJW01000051.1	52424
OLNN01000331.1	52459
OHCI01000125.1	52561
OIYY01000158.1	52598
OLWC01000121.1	52640
OPGP01000057.1	52678
OIZF01000120.1	52706
OCAT01000243.1	52737
OJQN01000094.1	52768
OGZD01000357.1	52821
OGXQ01000147.1	52845
OLGA01000199.1	52998
OMGI01000144.1	53077
OJRM01000105.1	53097
OOIF01000363.1	53147
OFSD01000217.1	53189
OOIU01000047.1	53228
OIZV01000114.1	53434
OIYG01000284.1	53526
OJOV01000337.1	53612
OHMN01000259.1	53677
OGZD01000349.1	53688
OMCT01000173.1	53709
OLQC01000300.1	53759
OLOA01000311.1	53888
OGQJ01000308.1	54049
OJMI01000460.1	54297
OHFA01000130.1	54305
OQWI01000050.1	54376
OBIN01000005.1	54391
OGTI01000076.1	54429
OLWX01000093.1	54452
OMEB01000110.1	54558
OGZT01000155.1	54600
OLNJ01000224.1	54604
OJAW01000152.1	54636
OGPX01000164.1	54654
OHCX01000062.1	54665
OIYS01000137.1	54756
OBLG01000327.1	54774
OQVO01000029.1	54790
OBLG01000326.1	54904
OODL01000375.1	54942
PPYE01293192.1	54975
OCQB01000348.1	55049
OIYS01000131.1	55498
OJAW01000145.1	55510
OGPB01000093.1	55532
OGQT01000219.1	55539
OGZC01000057.1	55564
OGQO01000276.1	55708
OJNZ01000151.1	55801
OGYH01000256.1	55822
OJOL01000128.1	55921
OIYG01000267.1	55934
OJNI01000110.1	55946
OLHG01000106.1	56004
OGYL01000096.1	56058
OLFZ01000316.1	56063
OAVB01000218.1	56067
OIYP01000121.1	56150
OKRV01000084.1	56152
OIYR01000081.1	56153
OIYO01000226.1	56194
OGZO01000058.1	56248
OBZO01000101.1	56284
OKSD01000283.1	56347
OIYS01000127.1	56541
ONZY01000207.1	56598
OHZE01000056.1	56674
OJPA01000102.1	56681
OGXT01000382.1	56746
OGXT01000380.1	56801
OLRN01000213.1	56822
OBLG01000312.1	56839
OGQY01000164.1	56943
OKSD01000272.1	57155
OLYV01000117.1	57171
OIXQ01000065.1	57183
OLFZ01000297.1	57238
OGPV01000139.1	57257
OLNP01000294.1	57321
OGPA01000284.1	57349
OLPW01000340.1	57359
PPYF01102502.1	57375
OHHR01000135.1	57426
OKSD01000268.1	57442
OIZT01000130.1	57491
OGZI01000412.1	57545
PPYF01102564.1	57551
OGRG01000234.1	57630
OMGX01000063.1	57666
OHYC01000048.1	57695
OGXT01000369.1	57728
OOBV01000226.1	57804
OHCE01000118.1	57827
OIRQ01000015.1	57855
OHWE01000098.1	57862
OOCR01000210.1	57928
QWCY01000602.1	57938
OLNQ01000283.1	57942
OGUL01000336.1	57982
OGPK01000285.1	58005
OISD01000036.1	58023
OIRM01000017.1	58072
OLND01000359.1	58160
OIYG01000244.1	58164
OBAO01000325.1	58201
OLVO01000312.1	58203
OGRF01000196.1	58266
CYGL01000041.1	58271
OLQO01000217.1	58271
OFMM01000128.1	58304
OLRE01000348.1	58322
OLNS01000186.1	58543
OIYG01000242.1	58593
OIWL01000427.1	58634
OOCN01000223.1	58669
OGQD01000134.1	58690
OHAN01000232.1	58697
OHCR01000094.1	58699
OIZL01000155.1	58720
OHKL01000154.1	58739
OLPV01000188.1	58857
OKUF01000076.1	58858
PPYE01311188.1	58928
QRFC01000241.1	58947
OBVB01000239.1	58976
OIYY01000123.1	59003
OGUL01000327.1	59038
OOBS01000083.1	59042
OLXS01000082.1	59047
OCPU01000264.1	59068
OGXI01000144.1	59077
OHNK01000154.1	59158
OWJI01000131.1	59224
OWIP01000111.1	59226
OFRY01000120.1	59250
OGPT01000249.1	59269
OLRP01000138.1	59271
OKSB01000260.1	59311
QWCV01000325.1	59340
OFMX01000234.1	59354
OHWM01000071.1	59448
OGYG01000253.1	59460
OGXA01000147.1	59483
OIGD01000336.1	59528
OLQG01000157.1	59547
OGOJ01000204.1	59557
OOCK01000122.1	59570
OHVB01000032.1	59584
OHVM01000061.1	59687
OLOQ01000285.1	59700
OGQU01000330.1	59768
PPYE01157942.1	59811
OLOP01000127.1	59834
OKSX01000112.1	59877
OLHG01000092.1	59916
OIHG01000025.1	59933
OIYY01000116.1	60011
OLGL01000339.1	60027
OLSK01000182.1	60048
OBHU01000164.1	60076
OHBP01000100.1	60117
OGTB01000155.1	60122
OLFS01000213.1	60127
OLIW01000307.1	60327
OGSS01000285.1	60327
QWCV01000315.1	60376
OODG01000072.1	60427
OOBM01000146.1	60554
OBSA01000030.1	60606
OBRH01000026.1	60715
OGQJ01000231.1	60737
OJPO01000121.1	60768
OLOK01000165.1	60853
OKRU01000152.1	60929
OLNL01000259.1	60984
OQVZ01000006.1	61101
OLPG01000216.1	61247
OIYG01000229.1	61311
OIXM01000001.1	61411
OAVH01000123.1	61414
QZME01000271.1	61429
OIWS01000364.1	61473
OMBN01000200.1	61532
OKRY01000053.1	61607
OOBS01000080.1	61693
OIYO01000190.1	61797
OHXQ01000012.1	61829
OLYC01000160.1	61929
OJOV01000250.1	62033
PPYF01458072.1	62049
OHRA01000044.1	62170
OLHG01000087.1	62192
OCQA01000273.1	62486
OBTM01000007.1	62487
OCHV01000182.1	62544
OKRR01000244.1	62594
OHZC01000055.1	62617
OGQM01000202.1	62648
OIZI01000050.1	62676
OQWI01000033.1	62729
OGZI01000364.1	62780
OIZT01000111.1	62788
OGWR01000129.1	62819
OGPB01000070.1	62908
OIYG01000224.1	62959
OLGY01000138.1	63037
OIXI01000001.1	63214
OHAB01000208.1	63427
OHFN01000142.1	63497
OLQS01000090.1	63597
OIXK01000001.1	63606
OGUL01000290.1	63639
OMGL01000115.1	63784
OHOP01000105.1	63824
OGZA01000104.1	63955
OLQC01000215.1	64189
OIWU01000313.1	64484
OHPB01000098.1	64539
PPYE01356858.1	64807
OLOO01000195.1	64944
OGOZ01000078.1	65229
PPYE01030041.1	65335
OIZA01000067.1	65785
OBBV01000103.1	65911
OIZI01000044.1	66140
OLWH01000051.1	66251
OGXT01000261.1	67547
OKWJ01000294.1	67645
OIZL01000122.1	68201
OLQV01000168.1	68637
OFLY01000102.1	68886
OGQO01000162.1	69002
OHYE01000095.1	69300
OGZK01000124.1	69447
OIYY01000076.1	70091
OBKV01000156.1	70421
OIZF01000060.1	71295
OGRB01000169.1	71636
OIYF01000040.1	71949
OHYF01000074.1	72008
QWBY01000088.1	72156
OMAC01000147.1	73371
OIXQ01000053.1	73425
OLYI01000031.1	74301
OKXB01000208.1	74459
OHAF01000127.1	74648
OLFT01000248.1	75946
OBKR01000213.1	76413
OHCM01000003.1	76654
OKSB01000129.1	76688
OCPL01000001.1	76747
OLOG01000136.1	76787
OGOH01000052.1	76857
OGYZ01000077.1	76918
OGWY01000047.1	76920
OIDX01000011.1	76985
OLFV01000176.1	77093
OIWM01000184.1	77687
OOAZ01000115.1	77698
OBAO01000228.1	77742
OGOX01000070.1	77971
OGXR01000052.1	77997
OIYS01000052.1	78069
OIYO01000120.1	78385
OOAH01000180.1	78482
OLQD01000095.1	78593
QWCN01000371.1	79057
OHGT01000106.1	79287
OGPH01000157.1	79488
OJQL01000159.1	80673
PPYF01000036.1	80775
OJML01000036.1	81005
OWIM01000040.1	82007
OIZS01000038.1	82634
OLQE01000085.1	82769
OJNX01000030.1	83697
OJMI01000211.1	83902
OQWE01000002.1	83995
QWCE01000387.1	84741
OHPB01000052.1	84896
OGUN01000078.1	84918
OHEC01000055.1	85220
OJNJ01000010.1	85311
OLSF01000109.1	85316
OIYR01000029.1	85318
OLFZ01000136.1	85323
OFLZ01000081.1	85380
OGPA01000136.1	85800
OCLY01000128.1	86013
OCLK01000006.1	86168
QWCH01000406.1	86491
OCLZ01000005.1	86592
OHAR01000002.1	86718
OLVZ01000110.1	86817
OGCO01000288.1	86832
OBZD01000120.1	86978
OLSP01000049.1	87008
OLOC01000071.1	87062
OLFY01000236.1	87091
OIYT01000160.1	87232
OHUU01000016.1	87749
OGWQ01000048.1	87857
OKCT01000022.1	87890
OOIU01000031.1	88427
OBYQ01000180.1	88706
OIYG01000113.1	89061
OGTL01000081.1	89587
OJAW01000050.1	89907
OLGL01000146.1	89960
OCHM01000051.1	90151
OCAA01000151.1	90238
OHWI01000045.1	90746
OGZK01000052.1	90987
OGPM01000085.1	91342
OIXH01000142.1	91664
OGQG01000082.1	91835
OMEK01000015.1	92198
PPYF01653838.1	92266
OHAU01000179.1	92272
OHDQ01000033.1	92557
OGQI01000045.1	92805
OHIX01000028.1	93147
OIYR01000021.1	93160
OLGH01000138.1	93256
OBJF01000120.1	93546
OQWI01000009.1	93760
UMIU01010253.1	93860
OKRW01000073.1	93983
OBJP01000075.1	94089
OJOA01000027.1	94266
OATI01000137.1	94652
OHKD01000031.1	94681
OIZP01000035.1	94884
QWCH01000280.1	94975
PPYF01218884.1	95560
OLOF01000050.1	95594
OFMT01000073.1	95912
OGPM01000076.1	95921
OBJF01000114.1	96046
OBKI01000059.1	96075
OGPN01000025.1	96098
OLRZ01000056.1	96106
OBKN01000017.1	96153
OLOZ01000098.1	96167
OLSB01000098.1	96332
OGOM01000068.1	96402
OGON01000039.1	96406
OCLL01000003.1	96486
OFRY01000050.1	96513
OJNH01000053.1	96667
OLGJ01000032.1	96839
OGTB01000055.1	96868
OLYA01000029.1	96927
OMAC01000093.1	97130
PPYF01208386.1	97157
OLZO01000059.1	97291
OLNW01000127.1	97355
CYGL01000011.1	97402
OJMP01000066.1	97446
OIFE01000101.1	97536
OJAW01000043.1	97571
OGRD01000043.1	97803
OLWB01000066.1	97938
OMFN01000044.1	98061
OGRO01000082.1	98068
OLNI01000077.1	98382
OJPA01000036.1	98415
OGCO01000213.1	98476
OLSD01000074.1	98558
OIGD01000128.1	98783
OMAL01000049.1	98812
OLPO01000063.1	99010
PPYF01195288.1	99064
OWIL01000029.1	99122
OLNH01000066.1	99389
OIEC01000013.1	99390
OGWS01000068.1	99632
OCHV01000088.1	99635
OLQJ01000056.1	99684
OLGJ01000028.1	99691
OJPY01000041.1	99780
OMGI01000036.1	99981
OHAS01000014.1	100024
OLGY01000065.1	100075
OLSE01000140.1	100102
OLWW01000036.1	100165
OOCN01000077.1	100300
OLQG01000043.1	100363
OAWF01000066.1	100444
OJQH01000019.1	100472
OLNQ01000088.1	100539
OBHU01000050.1	100540
OOCH01000086.1	100627
OJPW01000082.1	100648
OODL01000120.1	100716
OCLB01000002.1	100749
OOBV01000062.1	100992
OJPW01000080.1	101100
OLYB01000074.1	101120
OATA01000153.1	101131
OLGF01000091.1	101133
OWJC01000044.1	101160
OJAG01000039.1	101195
OHTF01000018.1	101325
OGWR01000031.1	101374
OBYQ01000140.1	101432
OLHG01000034.1	101435
OIXH01000107.1	101624
OGYD01000027.1	101647
OIXH01000106.1	101743
OFMS01000042.1	101795
OJMP01000058.1	101808
OJAR01000005.1	102162
OLPB01000025.1	102290
OHAY01000065.1	102305
OCPX01000081.1	102326
OLNW01000110.1	102350
OLRA01000126.1	102784
OLHG01000031.1	103300
OBCI01000009.1	103320
OMDC01000016.1	103413
OGWT01000016.1	103495
OJQA01000021.1	103506
OHBE01000071.1	104132
OLNE01000081.1	104279
OJQL01000090.1	104366
OJQU01000031.1	104539
OJOM01000034.1	104737
OLNW01000096.1	105039
OLNZ01000083.1	105060
OGPE01000028.1	105166
OLSM01000068.1	105527
OJPB01000023.1	105962
OKTS01000039.1	106313
OODF01000052.1	107261
OGTL01000046.1	107382
OGCO01000164.1	107823
OODP01000063.1	109662
OLNL01000065.1	110057
OGSM01000036.1	110154
OIYV01000031.1	111005
OGTI01000033.1	111156
OLWY01000021.1	111919
OHAE01000029.1	112221
OLSC01000099.1	112617
OJWG01000033.1	112887
OMCT01000020.1	113240
OIZT01000036.1	114055
OJOQ01000002.1	114069
OLHG01000019.1	114383
OHPG01000032.1	116556
OGQM01000063.1	117516
OMGQ01000114.1	117638
OKVF01000073.1	118968
OGPH01000069.1	123536
OGSD01000024.1	124218
OIWO01000067.1	124799
OLGE01000048.1	126484
OBKV01000053.1	126699
OOAI01000021.1	126699
OGPR01000065.1	129834
OLYC01000040.1	130961
OIWT01000076.1	132350
OIZS01000015.1	135664
OLFY01000087.1	136127
OHAY01000018.1	137296
OLRT01000017.1	137354
OIEW01000005.1	145261
QWBY01000010.1	145424
OCIU01000041.1	146545
OLSG01000039.1	146963
OLVX01000021.1	148690
OHXK01000005.1	149835
OBRO01000001.1	150704
OLZO01000021.1	151133
OIWQ01000029.1	151719
OHKV01000027.1	151910
OGOO01000044.1	151997
OHEN01000023.1	152275
OIAT01000008.1	152556
OOAW01000045.1	152691
OJOU01000011.1	153255
OFMU01000028.1	153731
PPYF01266999.1	154058
OICG01000006.1	154154
OLOZ01000027.1	154420
OLQV01000028.1	156426
OGZF01000022.1	158368
OHYE01000011.1	158763
OJQQ01000027.1	158910
OIWQ01000024.1	159004
OJAR01000002.1	161263
OBYM01000008.1	161393
OLPP01000038.1	161680
OLWB01000021.1	162190
OMAV01000002.1	163385
OGQL01000011.1	164295
OBKV01000026.1	164694
OHFV01000001.1	165097
PPYF01370165.1	166364
OBJJ01000001.1	167064
OLGM01000006.1	167239
OIWM01000017.1	167438
OLVX01000015.1	168412
OIYG01000020.1	168951
QRFC01000022.1	168978
OGYM01000002.1	169088
OBHU01000008.1	174484
OLQK01000028.1	175314
OIJI01000001.1	176006
OCHL01000028.1	176654
OLXR01000011.1	177250
OLYV01000018.1	177560
OKWR01000042.1	180484
OLZQ01000005.1	183054
OHIN01000009.1	184992
OLOE01000004.1	185268
OHFX01000006.1	185678
OGOT01000012.1	186167
OGTB01000008.1	186370
OMBT01000004.1	188485
PPYE01584659.1	188897
OMEW01000010.1	189001
PPYE01511035.1	189826
OMGK01000003.1	191811
OHMA01000001.1	192156
OLHA01000002.1	203315
OGZS01000006.1	237972
OJNH01000001.1	285558
OBAD01000001.1	294491
OGQL01007720.1	4491
OMEC01003054.1	5389
OLPD01002526.1	7252
OGYG01002954.1	7367
OGPG01003553.1	7385
OLNE01004429.1	7390
OLIX01004753.1	7718
OLNE01004159.1	7736
OHPQ01001056.1	7936
QZMK01005759.1	8285
OLPD01002131.1	8483
OMGJ01001833.1	8580
OGXT01004266.1	8773
QWCK01007227.1	8826
OJAG01002513.1	8850
OHUD01001136.1	9366
OBXO01001729.1	9419
