# Supplementary material for: The Missing Tailed Phages: Prediction of Small Capsid Candidates
Source: Microorganisms. 2020 Dec 8;8(12):1944. doi: 10.3390/microorganisms8121944 (PMC7762592; doi:10.3390/microorganisms8121944)
Supplement: Supplementary file 1 [file microorganisms-08-01944-s001.zip › supplementary_files/Data_File_4_predicted_T-number_genome_length_range.csv]

T-number	lower_end_kbp	mean_kbp	upper_end_kbp
1	1.2401731	2.339211747	4.412216004
1.333333333	2.030850259	3.571732418	6.281739587
2.333333333	5.287861755	8.136460861	12.51961538
2.488033872	5.899536833	8.942351883	13.55456529
3	8.112244379	11.776289	17.09526687
4	13.20724825	17.98116534	24.48067158
5.333333333	21.4025193	27.45536449	35.22001447
7	33.50795485	40.96136857	50.07269832
7.464101615	37.18046458	45.01846412	54.50878936
9	50.05269322	59.28534805	70.22104642
9.333333333	52.96523252	62.54373858	73.85447111
9.333333333	52.96523252	62.54373858	73.85447111
9.952135487	58.45995001	68.73850044	80.82424706
12	77.24829866	90.52254453	106.0778193
13	86.65958139	101.8353658	119.6687262
16	115.5272068	138.2184863	165.3666741
16.33333333	118.7867711	142.4755893	170.8885035
17.33333333	128.6254439	155.4919847	187.9702536
17.4162371	129.4451319	156.5873512	189.4207854
19	145.2220842	177.9782036	218.1227542
21	165.4641966	206.2117355	256.9938435
21.33333333	168.8722046	211.0452159	263.7502322
22.39230485	179.7635527	226.6363635	285.73112
25	206.9939534	266.5099297	343.1382484
25.33333333	210.5160243	271.7541584	350.8061814
27	228.2632678	298.4601086	390.244288
28	239.0191922	314.8638175	414.7751593
29.85640646	259.1945981	346.0500946	462.0106626
30.33333333	264.4205843	354.2131099	474.4975796
31	271.7544007	365.7253056	492.1907386
32.34444033	286.6445116	389.2968116	528.710655
33.33333333	297.6807882	406.9328724	556.2816588
36	327.7851156	455.7174641	633.5809565
37	339.1998134	474.4623577	663.6634811
37.33333333	343.019562	480.764217	673.8223063
37.33333333	343.019562	480.764217	673.8223063
39	362.2276756	512.6695773	725.593634
39.80854195	371.6105898	528.3824103	751.2917533
