# Supplementary material for: The Missing Tailed Phages: Prediction of Small Capsid Candidates
Source: Microorganisms. 2020 Dec 8;8(12):1944. doi: 10.3390/microorganisms8121944 (PMC7762592; doi:10.3390/microorganisms8121944)
Supplement: Supplementary file 1 [file microorganisms-08-01944-s001.zip › supplementary_files/Data_File_5_predicted_T-number_diameter_range.csv]

T-number	lower_end_nm	mean_nm	upper_end_nm
1	19.46594839	24.2044734	30.09648031
1.333333333	23.14348128	28.09415404	34.10383606
2.333333333	32.37842717	37.54167682	43.52828787
2.488033872	33.64626938	38.81107821	44.76870154
3	37.625022	42.76143761	48.59905587
4	44.64400991	49.63323908	55.18004379
5.333333333	52.8879226	57.60934524	62.75225979
7	61.90446604	66.32394122	71.05893097
7.464101615	64.20799597	68.5665609	73.22099377
9	71.27982733	75.54556201	80.0665792
9.333333333	72.71163835	76.98225822	81.50370718
9.333333333	72.71163835	76.98225822	81.50370718
9.952135487	75.28034671	79.58526889	84.13636894
12	83.03940118	87.68580177	92.59218782
13	86.47183293	91.3979848	96.6047711
16	95.69949684	101.776989	108.2404383
16.33333333	96.64379812	102.8699086	109.4971256
17.33333333	99.39675856	106.0857232	113.2248256
17.4162371	99.61991438	106.3482616	113.5310427
19	103.7486388	111.2528231	119.2997883
21	108.6426849	117.1728477	126.3727626
21.33333333	109.4280527	118.1326426	127.5296498
22.39230485	111.8714954	121.1348277	131.1651949
25	117.5893651	128.2482832	139.8733818
25.33333333	118.2927291	129.1312518	140.9628498
27	121.7260706	133.4644544	146.3348033
28	123.7237197	136.0026297	149.5001551
29.85640646	127.3197352	140.6013035	155.2683605
30.33333333	128.2215455	141.7603081	156.7286129
31	129.4678989	143.3657893	158.7555658
32.34444033	131.9331858	146.5536671	162.7943508
33.33333333	133.7075583	148.8578977	165.7249148
36	138.3412818	154.9123123	173.468282
37	140.0262536	157.1266784	176.3154582
37.33333333	140.5819166	157.8583745	177.257979
37.33333333	140.5819166	157.8583745	177.257979
39	143.3172397	161.4705332	181.9232154
39.80854195	144.6194314	163.1960594	184.1588889
