# Supplementary material for: The Missing Tailed Phages: Prediction of Small Capsid Candidates
Source: Microorganisms. 2020 Dec 8;8(12):1944. doi: 10.3390/microorganisms8121944 (PMC7762592; doi:10.3390/microorganisms8121944)
Supplement: Supplementary file 1 [file microorganisms-08-01944-s001.zip › supplementary_files/Data_File_6_isolated_genomes_predicted_small_capsids.xlsx]

## Sheet: T=3
NCBI_id	genome_length_bp
NC_001609	11624
NC_042564	14504
NC_002670	14510
NC_002515	11660
NC_016651	14270
NC_048862	11569

## Sheet: T=4
NCBI_id	genome_length_bp
NC_009643	17171
NC_048739	19679
NC_028692	15524
NC_048740	19428
NC_049961	21054
NC_049974	21781
NC_049960	21684
NC_049970	20083
NC_049976	18753
NC_001423	19366
NC_028789	18609
NC_049971	18466
NC_049972	18932
NC_049975	18379
NC_049965	19105
NC_004165	18630
NC_002649	21129
NC_049973	20784
NC_011048	19282
NC_048859	18899
NC_048858	18635
NC_048738	18212
NC_048661	19089
NC_048707	17961
NC_048629	16748
NC_019523	18919
NC_017980	18397
NC_018083	17972
NC_018084	18078
NC_048712	19046
NC_012419	21115
NC_015270	16945
NC_049937	18168
NC_049932	17966
NC_049933	18136
NC_049934	18737
NC_049939	18818
NC_049940	18415
NC_049938	17927
NC_049936	18286
NC_049935	18186
NC_028693	18655
NC_049931	18838
NC_049930	18742
NC_025467	17972
NC_030907	17562
NC_030935	17727
NC_030912	17119
NC_049449	18281
NC_031075	22240
NC_031002	21697
NC_031044	22179
NC_024149	18899
NC_010363	18762
NC_002669	14957
NC_002671	15179
NC_001629	22195
NC_001706	22172
NC_021317	21248
NC_007046	18199
NC_047813	18546
NC_031046	17641
NC_048159	17034
NC_023550	17869
NC_004679	18227
NC_047855	17602
NC_048107	17700
NC_016565	18168
NC_009875	17938
NC_047788	18023
NC_031008	17861
NC_047919	17603
NC_004678	16784
NC_042114	19741
NC_001825	19343
NC_004814	16687
NC_047814	18275
