# Supplementary material for: The Missing Tailed Phages: Prediction of Small Capsid Candidates
Source: Microorganisms. 2020 Dec 8;8(12):1944. doi: 10.3390/microorganisms8121944 (PMC7762592; doi:10.3390/microorganisms8121944)
Supplement: Supplementary file 1 [file microorganisms-08-01944-s001.zip › supplementary_files/Data_File_7_isolated_genomes_predicted_T-numbers.csv]

NCBI_id	genome_bp	T-number_predicted
NC_028834	48216	7.464101615
NC_023556	72329	9.952135487
NC_029075	81541	12
NC_028768	49714	7.464101615
NC_049849	221431	22.39230485
NC_029033	45045	7.464101615
NC_029106	62220	9.333333333
NC_028908	72825	9.952135487
NC_041997	156281	17.4162371
NC_042028	45159	7.464101615
NC_021337	31185	5.333333333
NC_049511	166487	17.4162371
NC_017984	46387	7.464101615
NC_048142	40898	7
NC_041998	45373	7.464101615
NC_049445	168223	19
NC_021316	42185	7
NC_014660	167716	19
NC_014661	164093	17.4162371
NC_014663	169947	19
NC_049491	164746	17.4162371
NC_049490	165927	17.4162371
NC_028848	41805	7
NC_041857	43665	7.464101615
NC_028987	41243	7
NC_023590	43050	7.464101615
NC_049441	166560	17.4162371
NC_049492	167922	19
NC_049479	166210	17.4162371
NC_031117	44885	7.464101615
NC_049493	165151	17.4162371
NC_042137	41308	7
NC_023570	40739	7
NC_023581	77792	9.952135487
NC_047896	41567	7
NC_047883	41730	7
NC_041966	45888	7.464101615
NC_041924	45415	7.464101615
NC_041967	40409	7
NC_024785	44844	7.464101615
NC_019541	45364	7.464101615
NC_041866	47575	7.464101615
NC_028855	44846	7.464101615
NC_027332	98170	13
NC_018087	166687	17.4162371
NC_028675	41526	7
NC_031086	40570	7
NC_028995	43216	7.464101615
NC_025462	99730	13
NC_048074	103628	13
NC_048075	104354	13
NC_048080	102789	13
NC_041884	234900	22.39230485
NC_049494	166330	17.4162371
NC_031280	104906	13
NC_048076	42330	7
NC_041915	41642	7
NC_041914	41402	7
NC_025457	42654	7
NC_048081	42067	7
NC_042003	40879	7
NC_042004	40598	7
NC_042005	41608	7
NC_042124	39964	7
NC_028684	41563	7
NC_028679	40938	7
NC_031098	40749	7
NC_049438	165975	17.4162371
NC_042006	41208	7
NC_042007	41514	7
NC_015250	159801	17.4162371
NC_009643	17171	4
NC_005885	58638	9
NC_048651	51606	7.464101615
NC_048769	122963	16
NC_047966	42696	7
NC_048770	115893	13
NC_048773	102915	13
NC_048771	138690	16
NC_048772	124279	16
NC_042019	162422	17.4162371
NC_048674	230024	22.39230485
NC_048673	229929	22.39230485
NC_020879	161978	17.4162371
NC_019543	160646	17.4162371
NC_047866	42167	7
NC_019538	231743	22.39230485
NC_047865	42439	7
NC_048776	97988	13
NC_048774	101390	13
NC_048775	97408	13
NC_023688	222006	22.39230485
NC_048133	30791	5.333333333
NC_025459	53744	9
NC_042037	47624	7.464101615
NC_048660	144974	16.33333333
NC_014635	163875	17.4162371
NC_014636	225268	22.39230485
NC_019528	41572	7
NC_019527	43551	7.464101615
NC_008208	161475	17.4162371
NC_007022	172963	19
NC_005135	173591	19
NC_015251	235229	22.39230485
NC_005260	233234	22.39230485
NC_009542	33985	5.333333333
NC_013597	43970	7.464101615
NC_019519	69391	9.952135487
NC_047845	45423	7.464101615
NC_047846	45175	7.464101615
NC_042013	490380	37.33333333
NC_006938	63649	9.333333333
NC_048878	56163	9
NC_021532	103910	13
NC_048847	92760	12
NC_047834	47631	7.464101615
NC_024358	41750	7
NC_048701	40847	7
NC_041912	40551	7
NC_049498	46623	7.464101615
NC_042002	39122	7
NC_042020	45428	7.464101615
NC_041949	59173	9
NC_048098	38802	7
NC_048739	19679	4
NC_031252	51290	7.464101615
NC_041999	49797	7.464101615
NC_041938	43075	7.464101615
NC_041930	49879	7.464101615
NC_048091	43113	7.464101615
NC_041951	58159	9
NC_041948	58353	9
NC_042000	70707	9.952135487
NC_048092	43706	7.464101615
NC_048099	38317	7
NC_028692	15524	4
NC_048093	42577	7
NC_041939	42601	7
NC_049489	69061	9.952135487
NC_048094	41165	7
NC_041876	37809	7
NC_041940	44389	7.464101615
NC_041952	58279	9
NC_041941	43336	7.464101615
NC_041875	46723	7.464101615
NC_041931	49419	7.464101615
NC_041942	44183	7.464101615
NC_048095	43440	7.464101615
NC_049442	71020	9.952135487
NC_031231	58871	9
NC_048100	38449	7
NC_031254	58560	9
NC_041943	43707	7.464101615
NC_049473	38850	7
NC_041947	60005	9
NC_048115	45803	7.464101615
NC_049471	68762	9.952135487
NC_048140	36776	7
NC_041932	51027	7.464101615
NC_048740	19428	4
NC_042001	58247	9
NC_031224	59443	9
NC_049478	60205	9
NC_048096	44103	7.464101615
NC_042014	49808	7.464101615
NC_041944	43374	7.464101615
NC_042053	70265	9.952135487
NC_041945	42830	7
NC_042015	50930	7.464101615
NC_048152	61073	9.333333333
NC_041933	50909	7.464101615
NC_041961	67592	9.952135487
NC_049470	45507	7.464101615
NC_049465	48201	7.464101615
NC_041946	44371	7.464101615
NC_048097	43206	7.464101615
NC_049468	50782	7.464101615
NC_022972	37372	7
NC_026606	71200	9.952135487
NC_027334	47800	7.464101615
NC_010355	62337	9.333333333
NC_009760	218948	22.39230485
NC_031039	251042	25
NC_031121	25908	5.333333333
NC_028887	167431	19
NC_018863	162596	17.4162371
NC_047736	162598	17.4162371
NC_019515	93839	12
NC_006557	41092	7
NC_018860	156176	17.4162371
NC_027355	159071	17.4162371
NC_047735	154371	17.33333333
NC_018857	158305	17.4162371
NC_048726	153268	17.33333333
NC_030945	39873	7
NC_018856	153962	17.33333333
NC_048628	42932	7
NC_024137	152778	17.33333333
NC_049961	21054	4
NC_031024	162308	17.4162371
NC_022769	165238	17.4162371
NC_024792	160281	17.4162371
NC_029121	151417	17.33333333
NC_047744	151419	17.33333333
NC_018085	41992	7
NC_024216	160541	17.4162371
NC_025423	138658	16
NC_022761	146193	16.33333333
NC_048698	41820	7
NC_031015	26504	5.333333333
NC_031006	161552	17.4162371
NC_049967	27180	5.333333333
NC_049968	26357	5.333333333
NC_049969	26865	5.333333333
NC_048667	36278	7
NC_031054	162415	17.4162371
NC_030920	165868	17.4162371
NC_028944	162252	17.4162371
NC_007814	37974	7
NC_007458	37253	7
NC_022771	156648	17.4162371
NC_049974	21781	4
NC_049960	21684	4
NC_027352	159492	17.4162371
NC_028982	137918	16
NC_049963	25032	5.333333333
NC_049970	20083	4
NC_031012	162151	17.4162371
NC_021336	27190	5.333333333
NC_027366	164302	17.4162371
NC_024211	158750	17.4162371
NC_027374	161239	17.4162371
NC_031070	162375	17.4162371
NC_049976	18753	4
NC_031037	163041	17.4162371
NC_031049	161929	17.4162371
NC_017976	41164	7
NC_020883	50861	7.464101615
NC_001423	19366	4
NC_022764	39874	7
NC_028926	40000	7
NC_027372	39639	7
NC_028782	40024	7
NC_048641	43223	7.464101615
NC_031055	43773	7.464101615
NC_031100	164443	17.4162371
NC_022770	39844	7
NC_027394	40214	7
NC_042133	146698	16.33333333
NC_031245	221908	22.39230485
NC_030903	152069	17.33333333
NC_004166	44010	7.464101615
NC_031027	162359	17.4162371
NC_031034	161140	17.4162371
NC_049962	27206	5.333333333
NC_028983	138877	16
NC_030925	138081	16
NC_022774	80382	12
NC_022763	164297	17.4162371
NC_028856	80148	12
NC_022767	81656	12
NC_028777	80798	12
NC_011645	37456	7
NC_022088	163019	17.4162371
NC_028890	162486	17.4162371
NC_028789	18609	4
NC_016563	156897	17.4162371
NC_025424	45648	7.464101615
NC_031116	163345	17.4162371
NC_019502	44401	7.464101615
NC_028886	38663	7
NC_029008	41486	7
NC_020081	149844	17.33333333
NC_023599	38772	7
NC_021856	155631	17.33333333
NC_023007	168876	19
NC_048735	58528	9
NC_020873	158621	17.4162371
NC_048633	44696	7.464101615
NC_030904	38975	7
NC_048797	161583	17.4162371
NC_049971	18466	4
NC_049972	18932	4
NC_048652	156430	17.4162371
NC_049975	18379	4
NC_048762	49952	7.464101615
NC_048640	50740	7.464101615
NC_028748	51366	7.464101615
NC_049965	19105	4
NC_009737	35055	7
NC_029024	56505	9
NC_020478	49259	7.464101615
NC_004165	18630	4
NC_042140	165213	17.4162371
NC_019912	36932	7
NC_022773	50354	7.464101615
NC_020479	49425	7.464101615
NC_020477	49458	7.464101615
NC_020480	50161	7.464101615
NC_023719	497513	39
NC_002649	21129	4
NC_022766	49246	7.464101615
NC_011167	53104	9
NC_043027	252197	25
NC_022765	49836	7.464101615
NC_011421	132562	16
NC_001884	134416	16
NC_049973	20784	4
NC_041858	49492	7.464101615
NC_007734	40867	7
NC_011048	19282	4
NC_016770	47159	7.464101615
NC_011222	44929	7.464101615
NC_049977	102679	13
NC_015721	23931	5.333333333
NC_019525	45354	7.464101615
NC_048859	18899	4
NC_048858	18635	4
NC_047861	94005	12
NC_005357	42493	7
NC_029029	45552	7.464101615
NC_022980	45798	7.464101615
NC_028805	126341	16
NC_029104	54312	9
NC_041976	54312	9
NC_028969	52955	9
NC_028749	134270	16
NC_047851	50774	7.464101615
NC_015253	127065	16
NC_015254	41518	7
NC_015252	36953	7
NC_031264	46877	7.464101615
NC_019447	38253	7
NC_019446	41148	7
NC_007497	44856	7.464101615
NC_005886	47399	7.464101615
NC_009447	52414	9
NC_005091	57455	9
NC_049850	263735	25
NC_049851	262653	25
NC_047743	42409	7
NC_022916	41604	7
NC_011216	37635	7
NC_015273	32317	5.333333333
NC_015265	37236	7
NC_013055	39896	7
NC_021343	35430	7
NC_047752	36499	7
NC_018283	58065	9
NC_018278	42832	7
NC_047958	42250	7
NC_005263	48177	7.464101615
NC_005342	48024	7.464101615
NC_004333	48247	7.464101615
NC_005887	42415	7
NC_009015	72415	9.952135487
NC_005882	36748	7
NC_009604	47382	7.464101615
NC_012743	62715	9.333333333
NC_019917	62952	9.333333333
NC_018452	61847	9.333333333
NC_005284	54865	9
NC_007145	37639	7
NC_009235	48674	7.464101615
NC_009236	36690	7
NC_003309	53373	9
NC_009234	35741	7
NC_009237	37446	7
NC_048848	31118	5.333333333
NC_018861	133572	16
NC_031909	134927	16
NC_041896	134073	16
NC_019507	182833	19
NC_027997	177534	19
NC_042112	132454	16
NC_016562	132662	16
NC_015464	135041	16
NC_048045	220934	22.39230485
NC_048047	322272	28
NC_019406	279967	25.33333333
NC_048046	308141	28
NC_048048	317488	28
NC_025422	155997	17.33333333
NC_047860	44638	7.464101615
NC_029092	44974	7.464101615
NC_047756	80297	12
NC_047757	85138	12
NC_019410	221828	22.39230485
NC_019407	218929	22.39230485
NC_019408	223720	22.39230485
NC_019411	219216	22.39230485
NC_019405	215710	21.33333333
NC_018280	38889	7
NC_021802	53664	9
NC_021791	39148	7
NC_021803	72369	9.952135487
NC_021806	100418	13
NC_021795	38776	7
NC_021798	145343	16.33333333
NC_021790	39189	7
NC_021794	71443	9.952135487
NC_021799	57447	9
NC_021789	75994	9.952135487
NC_021796	72534	9.952135487
NC_021804	28760	5.333333333
NC_021800	34844	7
NC_021792	72961	9.952135487
NC_021788	145865	16.33333333
NC_020860	44557	7.464101615
NC_020842	79114	9.952135487
NC_023576	39207	7
NC_023548	39651	7
NC_027988	47636	7.464101615
NC_029013	177688	19
NC_028755	178182	19
NC_028857	172733	19
NC_028247	90000	12
NC_025414	178171	19
NC_027293	87999	12
NC_027331	170341	19
NC_041977	89596	12
NC_031066	39434	7
NC_031092	39158	7
NC_031123	39444	7
NC_031018	39274	7
NC_048065	49665	7.464101615
NC_028880	38625	7
NC_031057	180219	19
NC_047920	44349	7.464101615
NC_027350	49816	7.464101615
NC_013698	58652	9
NC_023549	56789	9
NC_048643	50605	7.464101615
NC_048642	49822	7.464101615
NC_024144	54279	9
NC_048738	18212	4
NC_048661	19089	4
NC_048707	17961	4
NC_048629	16748	4
NC_017978	33609	5.333333333
NC_007581	185683	19
NC_019523	18919	4
NC_003524	33507	5.333333333
NC_019924	47595	7.464101615
NC_028905	41560	7
NC_028958	41507	7
NC_029048	131704	16
NC_015568	41090	7
NC_028951	32846	5.333333333
NC_028764	49316	7.464101615
NC_028838	33274	5.333333333
NC_015262	37664	7
NC_029001	32000	5.333333333
NC_029116	33596	5.333333333
NC_048665	32651	5.333333333
NC_028996	54295	9
NC_019506	38329	7
NC_019496	39188	7
NC_019508	38309	7
NC_011318	38753	7
NC_017980	18397	4
NC_018083	17972	4
NC_030950	47020	7.464101615
NC_030947	38243	7
NC_029006	35703	7
NC_028991	42158	7
NC_029004	36712	7
NC_029022	46895	7.464101615
NC_030949	47020	7.464101615
NC_030951	38243	7
NC_014457	59199	9
NC_028883	44461	7.464101615
NC_019421	48396	7.464101615
NC_028959	52261	9
NC_019422	31674	5.333333333
NC_008265	38092	7
NC_018084	18078	4
NC_048712	19046	4
NC_021325	39108	7
NC_009231	56538	9
NC_007917	53325	9
NC_011398	50930	7.464101615
NC_018088	104936	13
NC_048791	44104	7.464101615
NC_009799	42972	7
NC_042085	67383	9.952135487
NC_042086	67743	9.952135487
NC_048787	44381	7.464101615
NC_048070	41394	7
NC_048790	45644	7.464101615
NC_009816	70579	9.952135487
NC_042139	40353	7
NC_048069	44609	7.464101615
NC_048780	45751	7.464101615
NC_048789	42846	7
NC_042087	66392	9.952135487
NC_042354	44530	7.464101615
NC_042355	43193	7.464101615
NC_018276	44988	7.464101615
NC_023614	43153	7.464101615
NC_017974	149273	17.33333333
NC_021531	223989	22.39230485
NC_024354	149162	17.33333333
NC_023717	151924	17.33333333
NC_048088	48195	7.464101615
NC_029070	41620	7
NC_023558	38966	7
NC_019934	39012	7
NC_019927	47611	7.464101615
NC_047854	28765	5.333333333
NC_048161	39695	7
NC_028773	182145	19
NC_018454	39974	7
NC_019398	178193	19
NC_019400	147940	16.33333333
NC_019401	358663	30.33333333
NC_048645	177907	19
NC_048646	181570	19
NC_048664	92122	12
NC_019402	76631	9.952135487
NC_020078	41796	7
NC_019509	49116	7.464101615
NC_048055	41344	7
NC_028702	38084	7
NC_013697	157486	17.4162371
NC_027348	73882	9.952135487
NC_047759	43872	7.464101615
NC_047961	40484	7
NC_048057	40441	7
NC_048059	40729	7
NC_048060	40651	7
NC_047964	39699	7
NC_025452	155346	17.33333333
NC_048054	261658	25
NC_048077	255356	25
NC_048053	253323	25
NC_048052	40131	7
NC_019925	152427	17.33333333
NC_024367	75028	9.952135487
NC_049371	76466	9.952135487
NC_041921	77874	9.952135487
NC_028683	177643	19
NC_021342	43378	7.464101615
NC_042029	43015	7.464101615
NC_023555	43017	7.464101615
NC_048182	276734	25.33333333
NC_048022	30930	5.333333333
NC_031048	41918	7
NC_014662	165540	17.4162371
NC_029102	36051	7
NC_028795	31522	5.333333333
NC_019485	59080	9
NC_042122	51894	7.464101615
NC_048135	39767	7
NC_019524	60496	9
NC_049384	160766	17.4162371
NC_047856	44911	7.464101615
NC_023561	173276	19
NC_031077	41760	7
NC_028772	39133	7
NC_028695	40491	7
NC_041980	175814	19
NC_027980	43804	7.464101615
NC_049429	31978	5.333333333
NC_048849	174924	19
NC_043469	51543	7.464101615
NC_011045	38841	7
NC_024146	56702	9
NC_011040	39816	7
NC_004813	57930	9
NC_047749	108418	13
NC_006949	46900	7.464101615
NC_025425	163424	17.4162371
NC_019768	41468	7
NC_019710	40710	7
NC_019717	45366	7.464101615
NC_002730	38297	7
NC_014260	172253	19
NC_019501	39646	7
NC_047742	41510	7
NC_025445	40981	7
NC_029021	60747	9
NC_029028	60754	9
NC_028997	59802	9
NC_001609	11624	3
NC_026014	35814	7
NC_025448	165179	17.4162371
NC_012635	168394	19
NC_027979	168401	19
NC_005841	41391	7
NC_027398	38742	7
NC_027339	38389	7
NC_003444	37074	7
NC_047867	38202	7
NC_031019	41809	7
NC_020414	43931	7.464101615
NC_000902	60942	9.333333333
NC_028656	65955	9.952135487
NC_011356	54896	9
NC_009514	47021	7.464101615
NC_022750	33628	5.333333333
NC_019708	37595	7
NC_019704	44375	7.464101615
NC_019716	44510	7.464101615
NC_021190	46150	7.464101615
NC_010106	52975	9
NC_047740	43017	7.464101615
NC_003356	42575	7
NC_019403	43731	7.464101615
NC_048082	38396	7
NC_047959	50354	7.464101615
NC_047960	50048	7.464101615
NC_031050	51802	7.464101615
NC_019718	45805	7.464101615
NC_019720	44120	7.464101615
NC_019721	40029	7
NC_042134	41257	7
NC_018086	53996	9
NC_027335	145518	16.33333333
NC_009904	142072	16.33333333
NC_017732	30505	5.333333333
NC_012419	21115	4
NC_025453	40286	7
NC_029009	147589	16.33333333
NC_029026	130952	16
NC_047796	155053	17.33333333
NC_015270	16945	4
NC_031260	41170	7
NC_048087	152770	17.33333333
NC_025465	40923	7
NC_023551	40692	7
NC_024356	42597	7
NC_028826	42265	7
NC_041959	57081	9
NC_023595	41687	7
NC_049937	18168	4
NC_042125	40934	7
NC_042101	41489	7
NC_031051	37933	7
NC_041960	58619	9
NC_047853	142072	16.33333333
NC_013696	42822	7
NC_013646	38764	7
NC_013643	36270	7
NC_013648	39576	7
NC_013644	37856	7
NC_042021	41712	7
NC_042022	41081	7
NC_042023	41598	7
NC_049932	17966	4
NC_049933	18136	4
NC_049934	18737	4
NC_049939	18818	4
NC_049940	18415	4
NC_049938	17927	4
NC_049936	18286	4
NC_049935	18186	4
NC_028693	18655	4
NC_049931	18838	4
NC_049930	18742	4
NC_042127	40836	7
NC_042126	40789	7
NC_028990	38886	7
NC_028671	41098	7
NC_029016	58000	9
NC_025467	17972	4
NC_048173	223950	22.39230485
NC_019932	29564	5.333333333
NC_023557	271084	25.33333333
NC_023579	75568	9.952135487
NC_047833	30413	5.333333333
NC_022744	39860	7
NC_047978	54065	9
NC_048828	148842	16.33333333
NC_042056	241654	22.39230485
NC_016767	60714	9
NC_023610	218339	21.33333333
NC_048016	244950	22.39230485
NC_048807	147321	16.33333333
NC_019926	45554	7.464101615
NC_015292	84565	12
NC_011811	84576	12
NC_027340	162160	17.4162371
NC_019929	243050	22.39230485
NC_049510	75929	9.952135487
NC_015295	47279	7.464101615
NC_041978	84694	12
NC_048702	164037	17.4162371
NC_019504	56621	9
NC_047995	266532	25
NC_031107	246290	22.39230485
NC_031120	241147	22.39230485
NC_031126	244840	22.39230485
NC_041972	273501	25.33333333
NC_042098	272458	25.33333333
NC_031007	223935	22.39230485
NC_031127	240761	22.39230485
NC_031010	246390	22.39230485
NC_031043	229501	22.39230485
NC_041973	271182	25.33333333
NC_042018	235108	22.39230485
NC_041974	271088	25.33333333
NC_047880	261365	25
NC_047815	259700	25
NC_019510	39282	7
NC_047917	45495	7.464101615
NC_019514	74669	9.952135487
NC_031062	75147	9.952135487
NC_048197	46835	7.464101615
NC_048198	47116	7.464101615
NC_029078	34997	7
NC_025447	348532	29.85640646
NC_028903	77266	9.952135487
NC_001317	30624	5.333333333
NC_015249	39270	7
NC_022968	148567	16.33333333
NC_049342	39179	7
NC_049343	33041	5.333333333
NC_049341	31194	5.333333333
NC_049344	37583	7
NC_031114	39235	7
NC_000924	61670	9.333333333
NC_019725	50552	7.464101615
NC_029091	168771	19
NC_047754	103737	13
NC_041869	135400	16
NC_027983	167435	19
NC_049918	62020	9.333333333
NC_025830	120938	16
NC_024142	72583	9.952135487
NC_019500	168066	19
NC_042046	47319	7.464101615
NC_048067	41775	7
NC_048079	39551	7
NC_028776	59670	9
NC_041919	168188	19
NC_013594	37235	7
NC_042057	42925	7
NC_047893	45814	7.464101615
NC_041906	70912	9.952135487
NC_027369	86231	12
NC_047766	38890	7
NC_018854	69855	9.952135487
NC_018859	77315	9.952135487
NC_027330	45403	7.464101615
NC_041936	164706	17.4162371
NC_025441	66854	9.952135487
NC_025449	166783	17.4162371
NC_025446	157308	17.4162371
NC_049926	40469	7
NC_047895	39919	7
NC_024783	44332	7.464101615
NC_049433	158143	17.4162371
NC_047770	149813	17.33333333
NC_047776	149312	17.33333333
NC_047942	39752	7
NC_011042	39252	7
NC_047996	49372	7.464101615
NC_031081	45206	7.464101615
NC_049427	158639	17.4162371
NC_048073	68472	9.952135487
NC_024134	139020	16
NC_019517	136947	16
NC_031113	44513	7.464101615
NC_047979	101665	13
NC_019714	39026	7
NC_019769	38964	7
NC_019767	40155	7
NC_019724	43741	7.464101615
NC_019711	47288	7.464101615
NC_019723	47090	7.464101615
NC_019719	41528	7
NC_016158	49576	7.464101615
NC_016160	36661	7
NC_041920	170254	19
NC_018855	169158	19
NC_027349	166977	17.4162371
NC_028872	86252	12
NC_031047	170770	19
NC_047923	39482	7
NC_048164	32448	5.333333333
NC_049853	49890	7.464101615
NC_019423	72570	9.952135487
NC_048071	40060	7
NC_022323	136910	16
NC_029023	87712	12
NC_041874	49628	7.464101615
NC_041873	50298	7.464101615
NC_012741	171451	19
NC_010105	170523	19
NC_012740	166418	17.4162371
NC_027994	41632	7
NC_027993	43587	7.464101615
NC_041898	42765	7
NC_041897	42292	7
NC_015719	40940	7
NC_023593	76184	9.952135487
NC_048064	45185	7.464101615
NC_048063	39382	7
NC_031937	38979	7
NC_048177	42291	7
NC_021344	176227	19
NC_049917	62668	9.333333333
NC_031934	168929	19
NC_048799	52329	9
NC_010237	63395	9.333333333
NC_048172	43264	7.464101615
NC_000929	36717	7
NC_041871	135391	16
NC_048078	39266	7
NC_018835	77448	9.952135487
NC_047835	110901	13
NC_018846	60894	9
NC_028822	40829	7
NC_028863	40477	7
NC_028449	63569	9.333333333
NC_041935	61292	9.333333333
NC_027364	348113	29.85640646
NC_024379	39093	7
NC_049830	49043	7.464101615
NC_047890	42686	7
NC_019452	156628	17.4162371
NC_009821	164270	17.4162371
NC_027381	68365	9.952135487
NC_028847	170527	19
NC_025419	168402	19
NC_005066	164018	17.4162371
NC_004928	167560	19
NC_042128	115154	13
NC_047938	51811	7.464101615
NC_049919	61564	9.333333333
NC_048627	110964	13
NC_048002	39883	7
NC_042043	49579	7.464101615
NC_041990	170496	19
NC_047829	39693	7
NC_047830	53092	9
NC_028808	90743	12
NC_028935	88698	12
NC_027378	56776	9
NC_048112	42042	7
NC_048178	41912	7
NC_001604	39937	7
NC_019445	44784	7.464101615
NC_019442	60523	9
NC_031030	170788	19
NC_041937	129454	16
NC_011041	137947	16
NC_042084	44829	7.464101615
NC_031928	169936	19
NC_005056	32684	5.333333333
NC_027383	44613	7.464101615
NC_047927	38823	7
NC_047777	40291	7
NC_049829	46660	7.464101615
NC_049826	51662	7.464101615
NC_049819	50732	7.464101615
NC_049827	51154	7.464101615
NC_024210	47112	7.464101615
NC_049852	51643	7.464101615
NC_048845	52092	7.464101615
NC_048731	109515	13
NC_049825	49530	7.464101615
NC_049828	48613	7.464101615
NC_049823	50971	7.464101615
NC_019503	166499	17.4162371
NC_019715	39578	7
NC_019709	41567	7
NC_019705	38759	7
NC_020079	147737	16.33333333
NC_028660	61035	9.333333333
NC_023743	47180	7.464101615
NC_019520	42608	7
NC_047822	107263	13
NC_007804	39104	7
NC_028896	32675	5.333333333
NC_028943	29237	5.333333333
NC_047884	121986	16
NC_028831	61235	9.333333333
NC_028927	167298	19
NC_042129	167467	19
NC_042130	167298	19
NC_028901	43900	7.464101615
NC_028780	167124	17.4162371
NC_028840	111751	13
NC_028448	167467	19
NC_028248	136896	16
NC_049818	51627	7.464101615
NC_049815	51012	7.464101615
NC_049817	51277	7.464101615
NC_049816	51111	7.464101615
NC_049457	33807	5.333333333
NC_031103	165772	17.4162371
NC_027337	88403	12
NC_025430	42351	7
NC_024125	168470	19
NC_049466	53311	9
NC_019399	167396	19
NC_028825	87372	12
NC_031082	87662	12
NC_027995	41666	7
NC_041926	41289	7
NC_048170	237307	22.39230485
NC_024124	169148	19
NC_048186	158607	17.4162371
NC_024794	167318	19
NC_048196	151194	17.33333333
NC_028894	170336	19
NC_028925	170822	19
NC_028957	171541	19
NC_014792	169285	19
NC_048195	72472	9.952135487
NC_048194	71283	9.952135487
NC_048136	39793	7
NC_027984	57677	9
NC_047806	44018	7.464101615
NC_047807	44970	7.464101615
NC_047808	39300	7
NC_015933	72917	9.952135487
NC_031943	40470	7
NC_047809	37775	7
NC_048193	61600	9.333333333
NC_024786	71248	9.952135487
NC_024790	71778	9.952135487
NC_047984	39825	7
NC_027395	77327	9.952135487
NC_049813	44219	7.464101615
NC_049832	50168	7.464101615
NC_047810	46717	7.464101615
NC_024793	46847	7.464101615
NC_024784	46440	7.464101615
NC_017969	108853	13
NC_024789	45746	7.464101615
NC_047812	44234	7.464101615
NC_047820	50800	7.464101615
NC_024139	108483	13
NC_049822	51739	7.464101615
NC_048748	120120	16
NC_048208	46553	7.464101615
NC_047828	49088	7.464101615
NC_048202	50865	7.464101615
NC_019404	46054	7.464101615
NC_028881	170473	19
NC_049824	50709	7.464101615
NC_019505	166452	17.4162371
NC_012749	88487	12
NC_047769	44559	7.464101615
NC_042564	14504	3
NC_016570	157304	17.4162371
NC_027356	108065	13
NC_010583	111382	13
NC_002166	40751	7
NC_002167	39732	7
NC_019419	43457	7.464101615
NC_008152	44385	7.464101615
NC_007637	45251	7.464101615
NC_001416	48502	7.464101615
NC_001901	46375	7.464101615
NC_008720	70153	9.952135487
NC_012638	165429	17.4162371
NC_014467	176788	19
NC_008515	165890	17.4162371
NC_007023	180500	19
NC_007603	46219	7.464101615
NC_012223	44899	7.464101615
NC_005833	48836	7.464101615
NC_000866	168903	19
NC_005859	121750	16
NC_009540	49902	7.464101615
NC_047899	44895	7.464101615
NC_048818	108640	13
NC_048023	39747	7
NC_047889	44784	7.464101615
NC_010324	77554	9.952135487
NC_047909	61716	9.333333333
NC_047910	49573	7.464101615
NC_047911	48211	7.464101615
NC_047912	34075	5.333333333
NC_047913	36636	7
NC_047914	54286	9
NC_047915	54725	9
NC_047916	58391	9
NC_006356	36012	7
NC_031911	39290	7
NC_041859	43226	7.464101615
NC_031926	46575	7.464101615
NC_021867	46978	7.464101615
NC_027125	47142	7.464101615
NC_041845	46450	7.464101615
NC_041872	88308	12
NC_031914	88994	12
NC_031932	42702	7
NC_031945	42696	7
NC_031931	89010	12
NC_031912	89937	12
NC_031904	88421	12
NC_031921	42696	7
NC_031938	42820	7
NC_031905	42894	7
NC_031919	42696	7
NC_048829	34751	7
NC_048830	34711	7
NC_048831	38028	7
NC_048832	39262	7
NC_048833	39039	7
NC_048834	43236	7.464101615
NC_048835	38268	7
NC_048836	38385	7
NC_048837	38527	7
NC_048838	38501	7
NC_048839	38134	7
NC_048840	38214	7
NC_048841	39365	7
NC_048842	38502	7
NC_048843	40542	7
NC_048844	36912	7
NC_023612	39078	7
NC_008376	34683	7
NC_041918	47703	7.464101615
NC_009552	40863	7
NC_048695	76008	9.952135487
NC_048018	52195	9
NC_048146	55119	9
NC_041883	47881	7.464101615
NC_048822	60278	9
NC_047891	54867	9
NC_030936	93843	12
NC_031074	92580	12
NC_031226	53717	9
NC_048783	77394	9.952135487
NC_031247	50636	7.464101615
NC_047892	77354	9.952135487
NC_030943	54990	9
NC_030930	46570	7.464101615
NC_042108	58842	9
NC_030942	55524	9
NC_048169	91510	12
NC_031072	47898	7.464101615
NC_031118	54167	9
NC_048768	76261	9.952135487
NC_048810	61544	9.333333333
NC_030901	92618	12
NC_030941	46600	7.464101615
NC_048825	60531	9
NC_031029	93686	12
NC_048021	90490	12
NC_030944	74073	9.952135487
NC_048750	61343	9.333333333
NC_031234	43982	7.464101615
NC_031122	44929	7.464101615
NC_048185	50187	7.464101615
NC_047921	76889	9.952135487
NC_048027	67234	9.952135487
NC_031936	49979	7.464101615
NC_030902	41207	7
NC_028668	77779	9.952135487
NC_030939	45537	7.464101615
NC_030907	17562	4
NC_030906	83324	12
NC_028673	73419	9.952135487
NC_016435	65766	9.952135487
NC_030935	17727	4
NC_015720	45530	7.464101615
NC_016434	65839	9.952135487
NC_028665	56982	9
NC_016166	74431	9.952135487
NC_028653	67617	9.952135487
NC_048083	56214	9
NC_031028	45285	7.464101615
NC_048812	67785	9.952135487
NC_028972	75167	9.952135487
NC_048176	122563	16
NC_029060	76276	9.952135487
NC_029074	75987	9.952135487
NC_030932	43505	7.464101615
NC_031265	49894	7.464101615
NC_042088	44408	7.464101615
NC_031099	44536	7.464101615
NC_048039	55668	9
NC_031229	76972	9.952135487
NC_031060	52726	9
NC_048820	77514	9.952135487
NC_048851	77221	9.952135487
NC_031109	78302	9.952135487
NC_030695	52689	9
NC_041950	75380	9.952135487
NC_048141	53215	9
NC_048793	60899	9
NC_031233	50346	7.464101615
NC_030914	75462	9.952135487
NC_048814	67813	9.952135487
NC_042045	60237	9
NC_031267	42979	7
NC_042089	42475	7
NC_030912	17119	4
NC_030924	75680	9.952135487
NC_031004	41857	7
NC_031061	53431	9
NC_031237	49286	7.464101615
NC_048816	60978	9.333333333
NC_030917	93577	12
NC_030915	80650	12
NC_031112	59265	9
NC_048040	53085	9
NC_048813	66892	9.952135487
NC_031031	52738	9
NC_048749	60218	9
NC_048028	68389	9.952135487
NC_030694	52684	9
NC_048019	51265	7.464101615
NC_048815	67485	9.952135487
NC_031255	46895	7.464101615
NC_048876	57731	9
NC_030696	93139	12
NC_031251	47880	7.464101615
NC_048746	76485	9.952135487
NC_030698	52924	9
NC_042132	61670	9.333333333
NC_030927	45858	7.464101615
NC_048207	75687	9.952135487
NC_041886	52738	9
NC_047990	67118	9.952135487
NC_048817	59727	9
NC_031001	66611	9.952135487
NC_047991	43758	7.464101615
NC_042102	45909	7.464101615
NC_031052	57804	9
NC_031249	50127	7.464101615
NC_048823	61623	9.333333333
NC_030911	45858	7.464101615
NC_031239	59337	9
NC_042123	52856	9
NC_030913	58308	9
NC_030905	73752	9.952135487
NC_031269	51884	7.464101615
NC_048826	68155	9.952135487
NC_031230	98136	13
NC_031097	52077	7.464101615
NC_004827	43033	7.464101615
NC_019455	37151	7
NC_001697	32355	5.333333333
NC_003315	31508	5.333333333
NC_010342	39245	7
NC_000935	36524	7
NC_019512	26836	5.333333333
NC_019928	26215	5.333333333
NC_019931	26449	5.333333333
NC_016568	24645	5.333333333
NC_025439	34773	7
NC_025471	36844	7
NC_011142	47453	7.464101615
NC_049844	43094	7.464101615
NC_028786	49462	7.464101615
NC_047842	40048	7
NC_047849	43012	7.464101615
NC_048162	49427	7.464101615
NC_048138	40352	7
NC_020204	48814	7.464101615
NC_028686	166313	17.4162371
NC_049843	37655	7
NC_011043	41181	7
NC_028800	41698	7
NC_047798	41116	7
NC_047799	40163	7
NC_027399	346602	29.85640646
NC_049838	47844	7.464101615
NC_028760	49037	7.464101615
NC_048129	40236	7
NC_048131	41059	7
NC_048130	41219	7
NC_048647	146203	16.33333333
NC_047825	50526	7.464101615
NC_047779	43557	7.464101615
NC_014036	174436	19
NC_049848	49835	7.464101615
NC_020080	174413	19
NC_013647	41119	7
NC_013649	43809	7.464101615
NC_029099	49797	7.464101615
NC_048700	73679	9.952135487
NC_047787	42641	7
NC_028664	43963	7.464101615
NC_049467	70678	9.952135487
NC_048143	49106	7.464101615
NC_028670	44203	7.464101615
NC_031025	42201	7
NC_031246	43267	7.464101615
NC_049462	157741	17.4162371
NC_048798	168532	19
NC_028750	176081	19
NC_047900	159631	17.4162371
NC_047901	157281	17.4162371
NC_047850	49807	7.464101615
NC_041981	176055	19
NC_048044	49468	7.464101615
NC_048024	49292	7.464101615
NC_048043	50132	7.464101615
NC_025418	43871	7.464101615
NC_031095	168758	19
NC_031053	50934	7.464101615
NC_042138	175206	19
NC_048175	40599	7
NC_049845	49477	7.464101615
NC_049444	70408	9.952135487
NC_049453	39086	7
NC_049451	34141	5.333333333
NC_049454	33839	5.333333333
NC_049450	38322	7
NC_049448	39642	7
NC_049449	18281	4
NC_049452	32302	5.333333333
NC_048732	58197	9
NC_049846	49045	7.464101615
NC_049847	49916	7.464101615
NC_049841	49935	7.464101615
NC_048805	57805	9
NC_042093	111103	13
NC_028774	48754	7.464101615
NC_049839	50241	7.464101615
NC_048042	49344	7.464101615
NC_048126	49861	7.464101615
NC_047994	150925	17.33333333
NC_048114	40539	7
NC_047944	45135	7.464101615
NC_047748	43865	7.464101615
NC_005857	51601	7.464101615
NC_047857	44024	7.464101615
NC_019526	345809	29.85640646
NC_028688	40114	7
NC_048656	147443	16.33333333
NC_028659	142987	16.33333333
NC_031087	168272	19
NC_041900	47405	7.464101615
NC_042041	47760	7.464101615
NC_047781	41697	7
NC_047782	41335	7
NC_047761	41310	7
NC_048014	39906	7
NC_028977	41054	7
NC_047783	44623	7.464101615
NC_047811	44094	7.464101615
NC_047771	40765	7
NC_047773	41283	7
NC_047772	40395	7
NC_047780	40605	7
NC_028816	43809	7.464101615
NC_028870	43595	7.464101615
NC_049842	49316	7.464101615
NC_049837	51780	7.464101615
NC_049836	51487	7.464101615
NC_049835	54438	9
NC_049840	50381	7.464101615
NC_047862	42518	7
NC_049834	52866	9
NC_047784	51099	7.464101615
NC_049833	50713	7.464101615
NC_048694	170764	19
NC_041899	123490	16
NC_047907	50249	7.464101615
NC_048873	143800	16.33333333
NC_047932	156801	17.4162371
NC_011534	39472	7
NC_048753	140816	16.33333333
NC_048752	136442	16
NC_004112	43411	7.464101615
NC_048737	40721	7
NC_047924	141124	16.33333333
NC_048085	140527	16.33333333
NC_028888	39474	7
NC_028835	38751	7
NC_048084	137973	16
NC_022756	40931	7
NC_019456	49433	7.464101615
NC_007924	38239	7
NC_027990	48211	7.464101615
NC_019486	42606	7
NC_048680	44260	7.464101615
NC_009554	34659	7
NC_047983	43416	7.464101615
NC_007501	36466	7
NC_025420	32975	5.333333333
NC_025415	32799	5.333333333
NC_025421	29616	5.333333333
NC_026609	74806	9.952135487
NC_047897	78891	9.952135487
NC_029058	106071	13
NC_029068	31703	5.333333333
NC_048134	142567	16.33333333
NC_048677	145162	16.33333333
NC_011104	39989	7
NC_011801	38934	7
NC_047931	78646	9.952135487
NC_047925	79221	9.952135487
NC_047764	73787	9.952135487
NC_022757	38880	7
NC_031036	35068	7
NC_031125	41005	7
NC_047760	79099	9.952135487
NC_048754	136608	16
NC_047918	81076	12
NC_047926	139450	16
NC_019489	41726	7
NC_048625	38421	7
NC_048104	72362	9.952135487
NC_028830	34155	5.333333333
NC_028911	34176	5.333333333
NC_028783	39399	7
NC_019782	36566	7
NC_005893	39166	7
NC_022775	36969	7
NC_022762	33996	5.333333333
NC_027982	32847	5.333333333
NC_000896	43785	7.464101615
NC_004305	42259	7
NC_010179	40881	7
NC_005354	38384	7
NC_005355	40190	7
NC_019916	38002	7
NC_022989	31080	5.333333333
NC_006565	131522	16
NC_019449	31841	5.333333333
NC_006936	36674	7
NC_049397	32895	5.333333333
NC_049374	32393	5.333333333
NC_027120	36892	7
NC_049377	29952	5.333333333
NC_049398	28721	5.333333333
NC_049373	32477	5.333333333
NC_010576	55597	9
NC_031013	34396	7
NC_049399	30401	5.333333333
NC_021853	32337	5.333333333
NC_049400	30989	5.333333333
NC_049401	27948	5.333333333
NC_049402	32458	5.333333333
NC_049376	30446	5.333333333
NC_031040	31987	5.333333333
NC_049810	30745	5.333333333
NC_049403	32529	5.333333333
NC_049404	30926	5.333333333
NC_049405	32555	5.333333333
NC_049406	31819	5.333333333
NC_049811	30556	5.333333333
NC_049407	30852	5.333333333
NC_049408	31014	5.333333333
NC_031017	32409	5.333333333
NC_049409	31883	5.333333333
NC_049410	28917	5.333333333
NC_049411	31123	5.333333333
NC_049412	31508	5.333333333
NC_049446	32312	5.333333333
NC_049346	27302	5.333333333
NC_015263	114768	13
NC_049413	29306	5.333333333
NC_049414	26874	5.333333333
NC_049415	30690	5.333333333
NC_031064	36202	7
NC_049807	62054	9.333333333
NC_002796	40003	7
NC_021861	30910	5.333333333
NC_049480	30832	5.333333333
NC_049481	30162	5.333333333
NC_049482	27642	5.333333333
NC_049483	29652	5.333333333
NC_049484	29218	5.333333333
NC_049485	32653	5.333333333
NC_049486	29340	5.333333333
NC_049487	29925	5.333333333
NC_049488	25327	5.333333333
NC_049351	30692	5.333333333
NC_031071	22825	5.333333333
NC_031009	22884	5.333333333
NC_029118	24847	5.333333333
NC_049422	30339	5.333333333
NC_049423	31049	5.333333333
NC_049424	30247	5.333333333
NC_049416	29953	5.333333333
NC_049417	29203	5.333333333
NC_049418	30072	5.333333333
NC_049419	30945	5.333333333
NC_049420	29557	5.333333333
NC_049421	29668	5.333333333
NC_049806	60551	9
NC_031075	22240	4
NC_031002	21697	4
NC_031044	22179	4
NC_049434	32575	5.333333333
NC_049447	31374	5.333333333
NC_024215	54452	9
NC_012663	60074	9
NC_024203	53513	9
NC_049812	31050	5.333333333
NC_024208	54173	9
NC_049474	29075	5.333333333
NC_024214	55584	9
NC_049476	32697	5.333333333
NC_049808	57909	9
NC_049475	28396	5.333333333
NC_021852	29631	5.333333333
NC_031016	40273	7
NC_049809	31106	5.333333333
NC_008364	26537	5.333333333
NC_049381	27203	5.333333333
NC_002747	37667	7
NC_024149	18899	4
NC_027341	130008	16
NC_010363	18762	4
NC_002666	35538	7
NC_002667	41834	7
NC_002668	36949	7
NC_002669	14957	4
NC_002670	14510	3
NC_002671	15179	4
NC_049347	30674	5.333333333
NC_049375	29513	5.333333333
NC_021860	31090	5.333333333
NC_021854	28674	5.333333333
NC_049353	30862	5.333333333
NC_049352	31945	5.333333333
NC_021855	32382	5.333333333
NC_023574	128546	16
NC_005822	32172	5.333333333
NC_049805	59833	9
NC_004302	33350	5.333333333
NC_004066	36798	7
NC_049425	30132	5.333333333
NC_049426	29454	5.333333333
NC_008370	30510	5.333333333
NC_017688	32414	5.333333333
NC_017695	32582	5.333333333
NC_017702	32023	5.333333333
NC_017698	31772	5.333333333
NC_017696	32384	5.333333333
NC_013155	32182	5.333333333
NC_013152	29459	5.333333333
NC_013153	28643	5.333333333
NC_013154	28625	5.333333333
NC_009817	79232	9.952135487
NC_008363	28538	5.333333333
NC_042024	27595	5.333333333
NC_028900	28144	5.333333333
NC_001909	31754	5.333333333
NC_001629	22195	4
NC_001706	22172	4
NC_008371	27453	5.333333333
NC_001835	28451	5.333333333
NC_047843	39064	7
NC_025450	44366	7.464101615
NC_048672	40163	7
NC_048671	40907	7
NC_048892	73623	9.952135487
NC_048678	48288	7.464101615
NC_048679	47866	7.464101615
NC_027987	29508	5.333333333
NC_018273	26201	5.333333333
NC_027377	28921	5.333333333
NC_027358	28527	5.333333333
NC_020880	26769	5.333333333
NC_024390	26752	5.333333333
NC_020870	25865	5.333333333
NC_024385	28193	5.333333333
NC_024386	28427	5.333333333
NC_024388	28022	5.333333333
NC_024380	25740	5.333333333
NC_024389	28336	5.333333333
NC_024378	28015	5.333333333
NC_019549	40048	7
NC_019550	38997	7
NC_009815	38124	7
NC_003216	40834	7
NC_009810	38867	7
NC_009812	42653	7
NC_009813	48172	7.464101615
NC_024360	138036	16
NC_024787	132541	16
NC_042048	138036	16
NC_047871	136589	16
NC_047872	136468	16
NC_024375	67150	9.952135487
NC_021539	38275	7
NC_024384	41156	7
NC_021787	64756	9.333333333
NC_024359	133048	16
NC_041862	135279	16
NC_024383	135831	16
NC_024387	43767	7.464101615
NC_021785	65132	9.333333333
NC_024392	66676	9.952135487
NC_047745	135764	16
NC_021781	135281	16
NC_049900	40298	7
NC_024364	131952	16
NC_009814	35822	7
NC_011308	35638	7
NC_018831	67170	9.952135487
NC_003291	37618	7
NC_025440	134369	16
NC_020871	133057	16
NC_028871	38392	7
NC_028929	40759	7
NC_009811	137619	16
NC_007610	131384	16
NC_006953	37966	7
NC_020853	56958	9
NC_047750	36745	7
NC_028766	33755	5.333333333
NC_028898	35764	7
NC_028956	52139	7.464101615
NC_028853	50078	7.464101615
NC_028743	48594	7.464101615
NC_047836	45385	7.464101615
NC_047821	44245	7.464101615
NC_018269	31766	5.333333333
NC_025431	45718	7.464101615
NC_048761	54307	9
NC_048778	54396	9
NC_047972	38684	7
NC_048801	53981	9
NC_048860	53692	9
NC_048090	39928	7
NC_048733	54473	9
NC_042099	41593	7
NC_048017	40833	7
NC_042109	40366	7
NC_048165	54579	9
NC_042117	39640	7
NC_048101	42363	7
NC_042110	41934	7
NC_047977	97757	13
NC_047973	61769	9.333333333
NC_042111	41525	7
NC_048020	52992	9
NC_042118	39403	7
NC_047986	56708	9
NC_049927	42562	7
NC_047987	55572	9
NC_047988	54148	9
NC_009603	46365	7.464101615
NC_049928	41670	7
NC_048038	41706	7
NC_048068	61703	9.333333333
NC_047976	52935	9
NC_048877	54442	9
NC_042119	39307	7
NC_047993	53549	9
NC_047989	54189	9
NC_048144	38820	7
NC_047975	62312	9.333333333
NC_049929	41793	7
NC_048777	53932	9
NC_047992	47921	7.464101615
NC_023859	59254	9
NC_029002	169223	19
NC_008562	162109	17.4162371
NC_011085	38457	7
NC_031020	163201	17.4162371
NC_031115	39616	7
NC_023597	53124	9
NC_023602	50781	7.464101615
NC_023603	71565	9.952135487
NC_023607	53396	9
NC_028920	52530	9
NC_022328	70236	9.952135487
NC_023591	95705	12
NC_022058	52519	9
NC_023723	53684	9
NC_023742	68711	9.952135487
NC_028986	153401	17.33333333
NC_023862	52136	7.464101615
NC_026583	49577	7.464101615
NC_012788	41441	7
NC_022087	53253	9
NC_029018	50854	7.464101615
NC_028691	68227	9.952135487
NC_031277	52561	9
NC_021348	156558	17.4162371
NC_028878	76271	9.952135487
NC_028876	109801	13
NC_022977	52344	9
NC_021349	154872	17.33333333
NC_041965	69409	9.952135487
NC_021533	45942	7.464101615
NC_031279	52129	7.464101615
NC_028682	69030	9.952135487
NC_028742	70270	9.952135487
NC_022331	69309	9.952135487
NC_004689	70797	9.952135487
NC_023747	59672	9
NC_028804	52643	9
NC_023562	51236	7.464101615
NC_024135	42392	7
NC_022983	68196	9.952135487
NC_023692	48984	7.464101615
NC_028823	58985	9
NC_031253	77832	9.952135487
NC_023713	52288	9
NC_022055	59179	9
NC_041970	80228	12
NC_029044	154434	17.33333333
NC_031262	54751	9
NC_028968	71214	9.952135487
NC_022988	74210	9.952135487
NC_028747	47618	7.464101615
NC_021061	41491	7
NC_026593	59419	9
NC_004687	156102	17.4162371
NC_021324	53369	9
NC_023606	52963	9
NC_028678	56669	9
NC_011271	155372	17.33333333
NC_028922	45161	7.464101615
NC_028842	57328	9
NC_028779	43680	7.464101615
NC_031238	53411	9
NC_022057	72108	9.952135487
NC_008207	153766	17.33333333
NC_026604	53636	9
NC_028897	49421	7.464101615
NC_023729	43036	7.464101615
NC_028979	57253	9
NC_042034	70428	9.952135487
NC_021338	46639	7.464101615
NC_021318	51214	7.464101615
NC_022965	52873	9
NC_028689	67774	9.952135487
NC_022973	50755	7.464101615
NC_022065	74533	9.952135487
NC_008195	70654	9.952135487
NC_048850	56391	9
NC_022071	76129	9.952135487
NC_048696	68869	9.952135487
NC_011022	51621	7.464101615
NC_023744	60588	9
NC_022068	58043	9
NC_024371	68386	9.952135487
NC_023696	157568	17.4162371
NC_028946	59652	9
NC_023552	47162	7.464101615
NC_023703	64613	9.333333333
NC_022059	77367	9.952135487
NC_048743	70030	9.952135487
NC_023708	51083	7.464101615
NC_021306	75736	9.952135487
NC_029079	75339	9.952135487
NC_022325	69815	9.952135487
NC_013650	155445	17.33333333
NC_023564	52974	9
NC_023553	53159	9
NC_029059	51492	7.464101615
NC_028936	59052	9
NC_028852	53042	9
NC_028690	68472	9.952135487
NC_026585	60727	9
NC_031263	53935	9
NC_021063	47724	7.464101615
NC_020876	53028	9
NC_021302	47109	7.464101615
NC_028861	44576	7.464101615
NC_028889	59416	9
NC_048734	69660	9.952135487
NC_022753	52282	9
NC_023686	67949	9.952135487
NC_026590	90460	12
NC_031124	76012	9.952135487
NC_031035	61626	9.333333333
NC_009993	53746	9
NC_021346	157482	17.4162371
NC_042050	67277	9.952135487
NC_022085	76483	9.952135487
NC_031111	53623	9
NC_022979	52823	9
NC_011290	64807	9.333333333
NC_021308	52617	9
NC_026595	54986	9
NC_022056	57155	9
NC_022975	52390	9
NC_024209	67383	9.952135487
NC_024145	70667	9.952135487
NC_022981	76323	9.952135487
NC_028869	153714	17.33333333
NC_048824	71538	9.952135487
NC_026596	57052	9
NC_028687	51637	7.464101615
NC_023554	70841	9.952135487
NC_022069	55213	9
NC_023740	68311	9.952135487
NC_041969	45580	7.464101615
NC_021538	59626	9
NC_021535	50679	7.464101615
NC_023600	71058	9.952135487
NC_023604	44306	7.464101615
NC_022984	51319	7.464101615
NC_024141	51378	7.464101615
NC_022061	70838	9.952135487
NC_026603	61251	9.333333333
NC_028907	68839	9.952135487
NC_028792	56826	9
NC_011292	68952	9.952135487
NC_028947	62738	9.333333333
NC_028744	53141	9
NC_024143	53255	9
NC_028877	52967	9
NC_021556	39981	7
NC_023689	76260	9.952135487
NC_023714	153882	17.33333333
NC_022086	50690	7.464101615
NC_028923	58472	9
NC_008196	56852	9
NC_028843	75816	9.952135487
NC_031256	53486	9
NC_028849	53387	9
NC_041901	157034	17.4162371
NC_028791	44492	7.464101615
NC_031067	52496	9
NC_026605	46869	7.464101615
NC_024363	68807	9.952135487
NC_028798	50882	7.464101615
NC_042032	65100	9.333333333
NC_028953	110764	13
NC_023572	42240	7
NC_026598	58211	9
NC_029093	75796	9.952135487
NC_026584	109871	13
NC_023733	154573	17.33333333
NC_024138	65243	9.333333333
NC_022054	48228	7.464101615
NC_028759	58065	9
NC_031257	52428	9
NC_021305	76179	9.952135487
NC_028978	60609	9
NC_011273	164602	17.4162371
NC_022976	75894	9.952135487
NC_023725	156646	17.4162371
NC_028785	72790	9.952135487
NC_028928	53455	9
NC_021310	68598	9.952135487
NC_028815	51355	7.464101615
NC_011044	69904	9.952135487
NC_023565	51250	7.464101615
NC_028803	69118	9.952135487
NC_023578	69099	9.952135487
NC_023577	51797	7.464101615
NC_024366	62661	9.333333333
NC_023711	68720	9.952135487
NC_028832	61511	9.333333333
NC_008197	68427	9.952135487
NC_028937	58338	9
NC_008198	64494	9.333333333
NC_005259	68999	9.952135487
NC_008200	64787	9.333333333
NC_031281	43516	7.464101615
NC_031041	52501	9
NC_022053	70657	9.952135487
NC_028874	50614	7.464101615
NC_023691	70506	9.952135487
NC_021297	52057	7.464101615
NC_021299	80955	12
NC_028680	50515	7.464101615
NC_011057	68090	9.952135487
NC_024148	50101	7.464101615
NC_022969	76217	9.952135487
NC_028844	57293	9
NC_021311	76479	9.952135487
NC_028796	49203	7.464101615
NC_022063	70115	9.952135487
NC_028942	68293	9.952135487
NC_028662	50418	7.464101615
NC_012027	69378	9.952135487
NC_031266	44872	7.464101615
NC_022329	53636	9
NC_021309	74711	9.952135487
NC_024368	50610	7.464101615
NC_028965	53219	9
NC_008199	69059	9.952135487
NC_042055	43679	7.464101615
NC_028794	52647	9
NC_023737	155586	17.33333333
NC_028961	55094	9
NC_028681	68367	9.952135487
NC_011039	70110	9.952135487
NC_028751	58671	9
NC_022330	76586	9.952135487
NC_008204	67188	9.952135487
NC_025444	53332	9
NC_023730	42594	7
NC_022066	108297	13
NC_048729	58078	9
NC_022064	70120	9.952135487
NC_041971	83724	12
NC_023609	46739	7.464101615
NC_023710	50844	7.464101615
NC_011272	153894	17.33333333
NC_042036	47780	7.464101615
NC_004684	67480	9.952135487
NC_028810	52357	9
NC_017973	52474	9
NC_023580	57775	9
NC_022324	53701	9
NC_026589	55832	9
NC_011269	154017	17.33333333
NC_024136	51781	7.464101615
NC_028813	57766	9
NC_041993	155286	17.33333333
NC_042033	71547	9.952135487
NC_028932	52088	7.464101615
NC_021307	49894	7.464101615
NC_041989	59315	9
NC_028846	61081	9.333333333
NC_028914	52927	9
NC_041988	59794	9
NC_028674	68355	9.952135487
NC_031261	48670	7.464101615
NC_021301	56279	9
NC_041987	75973	9.952135487
NC_023748	53137	9
NC_041882	43478	7.464101615
NC_028860	52392	9
NC_031102	42429	7
NC_028778	75626	9.952135487
NC_011267	49487	7.464101615
NC_025438	67744	9.952135487
NC_028654	56275	9
NC_026597	63334	9.333333333
NC_041986	61164	9.333333333
NC_011270	154906	17.33333333
NC_026588	60285	9
NC_023741	69641	9.952135487
NC_023563	68262	9.952135487
NC_029043	53184	9
NC_028912	49717	7.464101615
NC_028658	68735	9.952135487
NC_041985	52298	9
NC_048705	57742	9
NC_003387	52797	9
NC_025433	58550	9
NC_028784	51409	7.464101615
NC_028960	51543	7.464101615
NC_028828	52055	7.464101615
NC_048788	56714	9
NC_023738	106327	13
NC_028757	50768	7.464101615
NC_041984	50332	7.464101615
NC_041983	53278	9
NC_031080	160985	17.4162371
NC_041888	49658	7.464101615
NC_028906	75933	9.952135487
NC_026591	44716	7.464101615
NC_023731	53526	9
NC_011285	64618	9.333333333
NC_022062	52102	7.464101615
NC_023707	53169	9
NC_028941	51161	7.464101615
NC_009820	58692	9
NC_041982	51094	7.464101615
NC_009877	51277	7.464101615
NC_027985	68016	9.952135487
NC_028802	49158	7.464101615
NC_023498	62466	9.333333333
NC_022060	54314	9
NC_028934	72139	9.952135487
NC_023695	52481	9
NC_023727	68494	9.952135487
NC_029077	52155	9
NC_028801	68346	9.952135487
NC_021334	53359	9
NC_022067	109960	13
NC_014901	59230	9
NC_022070	53588	9
NC_022052	76050	9.952135487
NC_008206	78296	9.952135487
NC_023709	51308	7.464101615
NC_028910	55617	9
NC_031243	42395	7
NC_022985	52122	7.464101615
NC_042035	71092	9.952135487
NC_024147	57315	9
NC_008194	74483	9.952135487
NC_023701	69864	9.952135487
NC_023716	53177	9
NC_042031	60835	9
NC_014458	59598	9
NC_013936	52141	7.464101615
NC_042339	51500	7.464101615
NC_042337	52494	9
NC_023698	54470	9
NC_042327	53171	9
NC_023697	48420	7.464101615
NC_042308	51308	7.464101615
NC_042316	111688	13
NC_041846	74997	9.952135487
NC_042331	51083	7.464101615
NC_023739	51821	7.464101615
NC_014461	73453	9.952135487
NC_011291	47057	7.464101615
NC_023687	53003	9
NC_002656	50550	7.464101615
NC_004682	50913	7.464101615
NC_004681	75931	9.952135487
NC_008203	52047	7.464101615
NC_004680	59471	9
NC_004683	57050	9
NC_004685	69777	9.952135487
NC_023690	110569	13
NC_014459	59798	9
NC_042333	50965	7.464101615
NC_001900	49136	7.464101615
NC_023728	56461	9
NC_042317	58899	9
NC_023704	51421	7.464101615
NC_041855	58866	9
NC_042336	55363	9
NC_023721	54411	9
NC_042330	51702	7.464101615
NC_023726	53597	9
NC_041850	76174	9.952135487
NC_015584	75960	9.952135487
NC_027365	58076	9
NC_023712	71341	9.952135487
NC_011288	58471	9
NC_042312	51578	7.464101615
NC_042309	52213	9
NC_042340	50645	7.464101615
NC_023746	57387	9
NC_042318	51889	7.464101615
NC_042328	50364	7.464101615
NC_042319	55600	9
NC_042320	52169	9
NC_042310	50877	7.464101615
NC_042332	59749	9
NC_042334	48963	7.464101615
NC_042313	74914	9.952135487
NC_042326	51381	7.464101615
NC_023702	52379	9
NC_001335	52297	9
NC_023745	51813	7.464101615
NC_023724	62991	9.333333333
NC_042321	50486	7.464101615
NC_023705	41650	7
NC_042322	109086	13
NC_042338	61567	9.333333333
NC_041853	49186	7.464101615
NC_042311	50864	7.464101615
NC_042323	57278	9
NC_042329	50988	7.464101615
NC_042324	51426	7.464101615
NC_041847	57701	9
NC_041852	53972	9
NC_004688	110865	13
NC_041844	109270	13
NC_008205	56692	9
NC_011287	58554	9
NC_042314	51339	7.464101615
NC_013694	51376	7.464101615
NC_023720	53142	9
NC_042325	61147	9.333333333
NC_042027	74491	9.952135487
NC_011289	58578	9
NC_042341	51235	7.464101615
NC_042315	56719	9
NC_023732	69279	9.952135487
NC_023699	59016	9
NC_042335	49228	7.464101615
NC_043767	67324	9.952135487
NC_042030	58714	9
NC_002515	11660	3
NC_003085	49534	7.464101615
NC_024217	82438	12
NC_016569	46140	7.464101615
NC_048756	146618	16.33333333
NC_048757	145400	16.33333333
NC_018272	35652	7
NC_018271	35700	7
NC_023559	46145	7.464101615
NC_023571	46243	7.464101615
NC_023560	43454	7.464101615
NC_048688	39485	7
NC_028788	37246	7
NC_048717	38675	7
NC_028851	37995	7
NC_028758	35644	7
NC_028746	44249	7.464101615
NC_048718	38526	7
NC_048715	40769	7
NC_048692	42276	7
NC_048693	39778	7
NC_048716	37947	7
NC_048689	40611	7
NC_021558	37644	7
NC_048690	40035	7
NC_029084	37990	7
NC_041909	41152	7
NC_028854	43724	7.464101615
NC_048691	37880	7
NC_028930	54439	9
NC_028767	45653	7.464101615
NC_041867	37994	7
NC_028837	41149	7
NC_048714	43126	7.464101615
NC_021865	41294	7
[truncated: 1,349 more rows]
