# Supplementary material for: The Missing Tailed Phages: Prediction of Small Capsid Candidates
Source: Microorganisms. 2020 Dec 8;8(12):1944. doi: 10.3390/microorganisms8121944 (PMC7762592; doi:10.3390/microorganisms8121944)
Supplement: Supplementary file 1 [file microorganisms-08-01944-s001.zip › supplementary_files/Data_File_8_metagenome-assembled_genomes_predicted_small_capsids.xlsx]

## Sheet: T=1.33
contig_id	assembled_genome_length_bp
OGQL01007720.1	4491
OMEC01003054.1	5389

## Sheet: T=2.33
contig_id	assembled_genome_length_bp
OLPD01002526.1	7252
OGYG01002954.1	7367
OGPG01003553.1	7385
OLNE01004429.1	7390
OLIX01004753.1	7718
OLNE01004159.1	7736
OHPQ01001056.1	7936
QZMK01005759.1	8285
OLPD01002131.1	8483

## Sheet: T=2.49
contig_id	assembled_genome_length_bp
OFOU01002175.1	10157
OJPL01000863.1	10252
OMCM01001705.1	10329
OMDJ01001598.1	10329
OMGJ01001833.1	8580
OGXT01004266.1	8773
QWCK01007227.1	8826
OJAG01002513.1	8850
OHUD01001136.1	9366
OBXO01001729.1	9419

## Sheet: T=3
contig_id	assembled_genome_length_bp
OFMM01001561.1	10552
OLSK01002610.1	11107
OJUG01004427.1	11370
OJSD01003900.1	11370
OJSE01004261.1	11370
OJSQ01003446.1	11370
OJSC01003166.1	11392
OHBD01001220.1	11685
OIWK01003212.1	11702
OMCT01001838.1	11805
OMEP01000207.1	11805
OKRU01003732.1	11859
OMBP01001148.1	12039
OMEV01001136.1	12062
OODL01002373.1	12064
OHOP01000746.1	12103
OFMG01001868.1	12444
OLSB01003115.1	12487
OGOG01003274.1	12490
OIWT01004010.1	12566
PPYF01671517.1	12627
OIWV01002656.1	12676
OLQD01002637.1	12790
OGWU01001573.1	12833
PPYE01644069.1	12888
OLPZ01001886.1	13001
OKVZ01000442.1	13076
OHJY01000637.1	13095
OGRU01002163.1	13244
OLOV01002225.1	13508
OJVW01000116.1	13524
OGCO01004939.1	13587
OOCI01001997.1	13610
OLOA01003204.1	13633
OLPD01001221.1	13770
QWCB01002870.1	13783
OLOK01002327.1	13788
OGUO01001785.1	13826
OFSD01001924.1	13998
OLOQ01002673.1	14096
OLPO01001767.1	14097
OLOS01002130.1	14224
OLNF01002498.1	14368

## Sheet: T=4
contig_id	assembled_genome_length_bp
OHRF01000569.1	15819
OHEF01000559.1	15819
OHGQ01000545.1	15819
OOJA01000096.1	16068
OHTK01000604.1	16139
OIFO01000134.1	16154
OLWH01000622.1	16297
OHNX01000523.1	16323
OHQX01000545.1	16323
OMED01000673.1	16357
OGWR01001812.1	16562
OAWD01000839.1	16575
OHZL01000400.1	16636
OIAY01000331.1	16636
OGWT01001635.1	16671
OMGH01001222.1	16719
OHFH01000359.1	16726
OGXS01001325.1	16899
OHLV01000408.1	16923
OIET01000963.1	17178
OGWU01000986.1	17534
OLNQ01002138.1	17703
ONZS01001047.1	17997
OMCM01000847.1	18034
OAWF01000598.1	18208
OHRS01000586.1	18417
OHCX01000347.1	18807
OHNK01000727.1	18808
OFMH01000864.1	18922
OBJG01001371.1	19059
OLXI01000695.1	19122
OIYG01001298.1	19351
OIGZ01000001.1	19946
OLOP01000967.1	20380
OQWM01000827.1	20700
OHKV01000518.1	21882
OHEV01000503.1	22025
OGTL01001335.1	22114
OLHG01000735.1	22442
OLHG01000733.1	22527
OJNZ01000692.1	22557
