# Supplementary material for: The Missing Tailed Phages: Prediction of Small Capsid Candidates
Source: Microorganisms. 2020 Dec 8;8(12):1944. doi: 10.3390/microorganisms8121944 (PMC7762592; doi:10.3390/microorganisms8121944)
Supplement: Supplementary file 1 [file microorganisms-08-01944-s001.zip › supplementary_files/Data_File_9_metagenome-assembled_genomes_predicted_T-numbers.csv]

NCBI_id	genome_bp	T-number_predicted
OFOU01002175.1	10157	2.488033872
OJPL01000863.1	10252	2.488033872
OMCM01001705.1	10329	2.488033872
OMDJ01001598.1	10329	2.488033872
OFMM01001561.1	10552	3
OLSK01002610.1	11107	3
OJUG01004427.1	11370	3
OJSD01003900.1	11370	3
OJSE01004261.1	11370	3
OJSQ01003446.1	11370	3
OJSC01003166.1	11392	3
OHBD01001220.1	11685	3
OIWK01003212.1	11702	3
OMCT01001838.1	11805	3
OMEP01000207.1	11805	3
OKRU01003732.1	11859	3
OMBP01001148.1	12039	3
OMEV01001136.1	12062	3
OODL01002373.1	12064	3
OHOP01000746.1	12103	3
OFMG01001868.1	12444	3
OLSB01003115.1	12487	3
OGOG01003274.1	12490	3
OIWT01004010.1	12566	3
PPYF01671517.1	12627	3
OIWV01002656.1	12676	3
OLQD01002637.1	12790	3
OGWU01001573.1	12833	3
PPYE01644069.1	12888	3
OLPZ01001886.1	13001	3
OKVZ01000442.1	13076	3
OHJY01000637.1	13095	3
OGRU01002163.1	13244	3
OLOV01002225.1	13508	3
OJVW01000116.1	13524	3
OGCO01004939.1	13587	3
OOCI01001997.1	13610	3
OLOA01003204.1	13633	3
OLPD01001221.1	13770	3
QWCB01002870.1	13783	3
OLOK01002327.1	13788	3
OGUO01001785.1	13826	3
OFSD01001924.1	13998	3
OLOQ01002673.1	14096	3
OLPO01001767.1	14097	3
OLOS01002130.1	14224	3
OLNF01002498.1	14368	3
OHRF01000569.1	15819	4
OHEF01000559.1	15819	4
OHGQ01000545.1	15819	4
OOJA01000096.1	16068	4
OHTK01000604.1	16139	4
OIFO01000134.1	16154	4
OLWH01000622.1	16297	4
OHNX01000523.1	16323	4
OHQX01000545.1	16323	4
OMED01000673.1	16357	4
OGWR01001812.1	16562	4
OAWD01000839.1	16575	4
OHZL01000400.1	16636	4
OIAY01000331.1	16636	4
OGWT01001635.1	16671	4
OMGH01001222.1	16719	4
OHFH01000359.1	16726	4
OGXS01001325.1	16899	4
OHLV01000408.1	16923	4
OIET01000963.1	17178	4
OGWU01000986.1	17534	4
OLNQ01002138.1	17703	4
ONZS01001047.1	17997	4
OMCM01000847.1	18034	4
OAWF01000598.1	18208	4
OHRS01000586.1	18417	4
OHCX01000347.1	18807	4
OHNK01000727.1	18808	4
OFMH01000864.1	18922	4
OBJG01001371.1	19059	4
OLXI01000695.1	19122	4
OIYG01001298.1	19351	4
OIGZ01000001.1	19946	4
OLOP01000967.1	20380	4
OQWM01000827.1	20700	4
OHKV01000518.1	21882	4
OHEV01000503.1	22025	4
OGTL01001335.1	22114	4
OLHG01000735.1	22442	4
OLHG01000733.1	22527	4
OJNZ01000692.1	22557	4
OQWI01000302.1	23074	5.333333333
OOAO01001212.1	23077	5.333333333
OGPC01000882.1	23727	5.333333333
OCHN01001094.1	23868	5.333333333
OLNF01001082.1	23883	5.333333333
OGRC01000760.1	24602	5.333333333
OKWQ01000244.1	24643	5.333333333
OIYQ01000192.1	24803	5.333333333
OJAM01000258.1	25171	5.333333333
PPYE01030324.1	27074	5.333333333
OQWM01000388.1	27402	5.333333333
OKRS01000582.1	27733	5.333333333
OMEG01000001.1	28251	5.333333333
OBCN01000008.1	28251	5.333333333
OIZL01000502.1	28514	5.333333333
OHAY01000948.1	28571	5.333333333
OJSE01001571.1	28647	5.333333333
OKVH01000316.1	28835	5.333333333
OOIU01000077.1	28978	5.333333333
OHDW01000031.1	29033	5.333333333
OKDJ01000119.1	29279	5.333333333
OBHU01000533.1	29326	5.333333333
OOAO01000920.1	29371	5.333333333
CYGL01000220.1	29494	5.333333333
OHAN01000788.1	29504	5.333333333
OGTG01000186.1	29740	5.333333333
OWIM01000287.1	29836	5.333333333
OLYC01000560.1	29858	5.333333333
OMNT01000907.1	29917	5.333333333
OHKP01000317.1	29939	5.333333333
OHAF01000918.1	29997	5.333333333
OIZT01000349.1	30003	5.333333333
OLZH01000172.1	30176	5.333333333
OLOI01000789.1	30240	5.333333333
OGXE01000736.1	30390	5.333333333
OMEV01000432.1	30455	5.333333333
QWCK01001729.1	30643	5.333333333
OLGB01001302.1	30684	5.333333333
OKVK01000387.1	30737	5.333333333
OLGJ01000346.1	30803	5.333333333
OIDK01000137.1	30845	5.333333333
OLQU01000551.1	30868	5.333333333
OHPO01000232.1	30988	5.333333333
OGCO01001767.1	30991	5.333333333
OKRV01000380.1	31005	5.333333333
OIXH01001131.1	31044	5.333333333
OLHG01000396.1	31046	5.333333333
OGZF01000593.1	31106	5.333333333
OHQS01000375.1	31121	5.333333333
OLOP01000492.1	31194	5.333333333
OIZF01000374.1	31211	5.333333333
OMFY01000335.1	31214	5.333333333
OLFW01000540.1	31383	5.333333333
ONZX01000361.1	31390	5.333333333
OHJO01000290.1	31487	5.333333333
OAVH01000424.1	31518	5.333333333
OIYR01000247.1	31538	5.333333333
OHIX01000164.1	31615	5.333333333
OIWT01001232.1	31755	5.333333333
OLHA01000251.1	31785	5.333333333
OIWK01000854.1	31794	5.333333333
OLFY01001304.1	31806	5.333333333
OLPF01000728.1	31820	5.333333333
ONZZ01000528.1	31878	5.333333333
OIZL01000425.1	31883	5.333333333
OBLG01000737.1	31885	5.333333333
OHCR01000291.1	31921	5.333333333
OOAH01000868.1	31973	5.333333333
OLRF01000994.1	31994	5.333333333
OMFO01000297.1	32032	5.333333333
OQWI01000158.1	32098	5.333333333
OLWK01000277.1	32140	5.333333333
OGPH01000700.1	32151	5.333333333
OLXG01000124.1	32207	5.333333333
OIWS01000971.1	32213	5.333333333
OGQJ01000788.1	32241	5.333333333
OGOO01000820.1	32277	5.333333333
OBBV01000160.1	32290	5.333333333
OJOH01000361.1	32291	5.333333333
OGPB01000326.1	32301	5.333333333
OHUS01000127.1	32307	5.333333333
OIYX01000075.1	32351	5.333333333
OLQL01000724.1	32356	5.333333333
OIWQ01001172.1	32402	5.333333333
OLXB01000268.1	32434	5.333333333
OLQT01000406.1	32461	5.333333333
OKWG01000177.1	32468	5.333333333
OGOZ01000357.1	32505	5.333333333
OBKD01000072.1	32505	5.333333333
OGOM01000651.1	32566	5.333333333
OKTA01000329.1	32591	5.333333333
OIFQ01000101.1	32606	5.333333333
OIYR01000232.1	32670	5.333333333
OJPA01000230.1	32685	5.333333333
OHAY01000753.1	32718	5.333333333
OGXI01000568.1	32758	5.333333333
OKVI01000416.1	32799	5.333333333
OWIM01000247.1	32812	5.333333333
OLRQ01000685.1	32816	5.333333333
OLOB01000460.1	32817	5.333333333
OLVY01000412.1	32818	5.333333333
OJPF01000296.1	32821	5.333333333
OHQI01000011.1	32858	5.333333333
OOCI01000610.1	32907	5.333333333
OLZO01000305.1	32933	5.333333333
OHVW01000170.1	32944	5.333333333
OLGE01000889.1	33010	5.333333333
OLOO01000556.1	33016	5.333333333
QWCB01001865.1	33032	5.333333333
OGYD01000498.1	33039	5.333333333
OJRC01000358.1	33068	5.333333333
OIWM01000893.1	33089	5.333333333
OLOL01000710.1	33119	5.333333333
OGOZ01000343.1	33148	5.333333333
OKWN01000268.1	33153	5.333333333
OGZK01000707.1	33156	5.333333333
OHHR01000330.1	33196	5.333333333
OHDQ01000183.1	33222	5.333333333
OHHE01000021.1	33240	5.333333333
OLOJ01000736.1	33302	5.333333333
OMCC01000333.1	33322	5.333333333
OARM01000098.1	33410	5.333333333
OLVZ01000629.1	33472	5.333333333
OHJO01000268.1	33476	5.333333333
OLNM01000583.1	33508	5.333333333
OKRW01000653.1	33569	5.333333333
OODN01000310.1	33702	5.333333333
OLNE01000568.1	33716	5.333333333
OGDF01001541.1	33725	5.333333333
OIFN01000181.1	33837	5.333333333
OQVQ01000139.1	33879	5.333333333
OIFP01000127.1	33887	5.333333333
OLIS01000391.1	33897	5.333333333
OWIX01000298.1	33935	5.333333333
OKWP01000261.1	33985	5.333333333
OMGY01000784.1	33996	5.333333333
OLHG01000336.1	34013	5.333333333
PPYE01680303.1	34015	5.333333333
OJAW01000360.1	34089	5.333333333
OIYV01000264.1	34106	5.333333333
QWCB01000765.1	34120	5.333333333
OIZR01000406.1	34205	5.333333333
OIXU01000053.1	34220	7
OHPX01000257.1	34244	7
QWCN01001563.1	34335	7
OIYX01000068.1	34346	7
OIFG01000167.1	34387	7
OGQZ01000475.1	34412	7
OKWX01000150.1	34443	7
OJWS01000103.1	34457	7
OBLG01000670.1	34481	7
OCPQ01000328.1	34498	7
OLHG01000324.1	34508	7
OIZS01000162.1	34535	7
OJAW01000346.1	34653	7
OHMU01000249.1	34737	7
OJUJ01000095.1	34752	7
OODA01000319.1	34802	7
OIYO01000448.1	34852	7
OIXA01001144.1	34854	7
PPYF01593229.1	34896	7
OLZQ01000243.1	34933	7
OOAN01000374.1	34945	7
OHLE01000272.1	34953	7
OLGI01000645.1	34963	7
OBZE01000209.1	35003	7
OLGD01001459.1	35058	7
OOIG01000467.1	35085	7
OIYO01000442.1	35088	7
OLQH01000657.1	35094	7
OHJJ01000239.1	35148	7
OWIX01000280.1	35205	7
OCHE01000743.1	35223	7
OJQY01000251.1	35247	7
OLRV01000603.1	35264	7
OJOK01000308.1	35281	7
OJOH01000316.1	35367	7
OBIN01000015.1	35381	7
OCJW01000175.1	35388	7
QWCB01001262.1	35388	7
OLNN01000642.1	35427	7
OBJZ01000158.1	35483	7
OLNW01000784.1	35502	7
OLXK01000549.1	35590	7
OLSB01000778.1	35678	7
QWCB01000707.1	35681	7
OFMV01000503.1	35728	7
OKIZ01000172.1	35729	7
QWCK01001391.1	35778	7
OMGY01000724.1	35802	7
OMBR01000185.1	35828	7
PPYF01544529.1	35838	7
OOAC01000488.1	35847	7
OCAL01000180.1	35884	7
OBCM01000009.1	35894	7
OLFY01001100.1	35897	7
OHCB01000087.1	35977	7
OKIR01000045.1	36007	7
OLHG01000298.1	36055	7
OBIN01000014.1	36060	7
OIEE01000100.1	36120	7
OMCH01000179.1	36126	7
OCPK01000005.1	36128	7
OKDZ01000113.1	36188	7
OHGO01000186.1	36230	7
OLXK01000530.1	36231	7
OIWL01000893.1	36236	7
OMBZ01000072.1	36271	7
QRFC01000553.1	36281	7
QZLN01001612.1	36336	7
OJSD01000957.1	36360	7
OLPW01000775.1	36434	7
OLSX01000600.1	36439	7
OODI01000142.1	36455	7
OJON01000226.1	36461	7
OOCZ01000383.1	36512	7
OOBU01000216.1	36520	7
QRFC01000548.1	36536	7
OJSP01000885.1	36546	7
OHFQ01000185.1	36560	7
OJOK01000293.1	36589	7
OBIN01000013.1	36623	7
PPYE01740195.1	36632	7
OOAF01000789.1	36675	7
OJPP01000070.1	36691	7
OLNV01000350.1	36855	7
OMGQ01000524.1	36859	7
OKSH01000619.1	36878	7
OMFQ01000250.1	36903	7
OIWU01000759.1	36939	7
QWCE01001392.1	36967	7
OHCR01000227.1	36985	7
OLNV01000344.1	36994	7
OIYP01000250.1	37023	7
OODO01000480.1	37041	7
OGSQ01000186.1	37047	7
OKSZ01000174.1	37056	7
OLGF01000749.1	37071	7
OJQF01000203.1	37118	7
OLXK01000509.1	37161	7
OOCX01000393.1	37165	7
OLGN01000403.1	37226	7
OJPJ01000214.1	37227	7
OJMG01000551.1	37234	7
OIFS01000119.1	37240	7
OJRL01000282.1	37256	7
OGZD01000597.1	37305	7
OKWJ01000655.1	37355	7
OHCP01000138.1	37419	7
OLVU01000419.1	37425	7
OMBK01000212.1	37425	7
OBAI01000591.1	37437	7
OWIK01000092.1	37443	7
OJNR01000301.1	37454	7
OLGD01001363.1	37486	7
OHCI01000196.1	37505	7
OWIJ01000346.1	37506	7
OHVW01000130.1	37513	7
OIYO01000400.1	37514	7
OKWB01000104.1	37530	7
OIYG01000504.1	37589	7
OKXI01000123.1	37611	7
OKVF01000602.1	37628	7
OMBL01000151.1	37654	7
QWCN01001376.1	37656	7
OKWZ01000138.1	37698	7
OKWK01000250.1	37706	7
OGRU01000494.1	37764	7
OJOM01000199.1	37788	7
OKSR01000199.1	37804	7
OGOC01000549.1	37847	7
QWCV01000665.1	37861	7
OLGA01000432.1	37885	7
OJAW01000293.1	37909	7
OLPA01000479.1	37945	7
OJOY01000196.1	37949	7
OJQL01000600.1	37955	7
PPYF01602783.1	37969	7
OLPF01000572.1	37980	7
OIZV01000204.1	38014	7
OODS01000344.1	38085	7
OGQI01000341.1	38099	7
OLFT01000780.1	38123	7
OIXQ01000124.1	38144	7
OLWH01000140.1	38167	7
OATX01000255.1	38192	7
OFMH01000283.1	38215	7
PPYE01275330.1	38279	7
OIWT01000924.1	38326	7
OIZT01000226.1	38348	7
OHUY01000101.1	38351	7
OGCQ01001027.1	38410	7
OODJ01000526.1	38449	7
OKVZ01000152.1	38485	7
CYGL01000141.1	38498	7
QWCV01000644.1	38516	7
OCPJ01000014.1	38531	7
OQWM01000152.1	38533	7
OHNN01000349.1	38546	7
OOCL01000352.1	38568	7
OLHG01000250.1	38641	7
OIZX01000274.1	38650	7
OMGI01000327.1	38658	7
OGPF01000217.1	38660	7
OLGD01001312.1	38693	7
OGCO01001294.1	38710	7
OKFE01000068.1	38712	7
OKVP01000056.1	38738	7
OJQP01000276.1	38753	7
PPYF01525089.1	38804	7
OCPK01000002.1	38806	7
OLYB01000474.1	38829	7
OCPM01000181.1	38872	7
OMGG01000297.1	38895	7
OKIZ01000150.1	38907	7
OQWD01000073.1	38912	7
OHAT01000525.1	38930	7
OQVO01000053.1	38930	7
OKVD01000182.1	38959	7
OBKD01000052.1	38961	7
OGCQ01001008.1	38971	7
OMAJ01000153.1	38983	7
OIEO01000065.1	39027	7
OLXH01000141.1	39038	7
OLHG01000246.1	39070	7
OHQP01000134.1	39078	7
OKHN01000141.1	39078	7
OBUR01000128.1	39079	7
OMGY01000648.1	39081	7
OIGU01000154.1	39107	7
OIYS01000257.1	39118	7
OIFK01000200.1	39123	7
OHFM01000127.1	39130	7
OLJG01000087.1	39187	7
OLXG01000086.1	39208	7
OLZQ01000189.1	39233	7
OIXA01000944.1	39241	7
OLHG01000244.1	39246	7
OJZM01000251.1	39297	7
OLNV01000292.1	39377	7
OBXU01000130.1	39403	7
OIWM01000672.1	39492	7
OKVF01000563.1	39501	7
OLOA01000586.1	39503	7
OHUY01000096.1	39590	7
OIYS01000252.1	39608	7
OIEP01000111.1	39638	7
QWCB01000949.1	39659	7
OCKB01000086.1	39663	7
OAWA01000325.1	39673	7
OKRW01000492.1	39678	7
OODB01000476.1	39766	7
QWCV01000614.1	39779	7
OIXQ01000115.1	39854	7
OAZZ01000299.1	39886	7
OKRW01000485.1	39888	7
OKHM01000183.1	39896	7
OGQL01000324.1	39924	7
OBBS01000094.1	39951	7
OKWT01000116.1	39969	7
OJQT01000161.1	39996	7
OMGG01000289.1	39998	7
OKWX01000129.1	40007	7
OHBT01000001.1	40051	7
OGQN01000404.1	40062	7
OWIN01000186.1	40084	7
OWIM01000173.1	40142	7
OKSF01000423.1	40145	7
OOCB01001029.1	40157	7
OCHM01000268.1	40168	7
PPYF01602799.1	40179	7
OHWM01000142.1	40190	7
OBXA01000324.1	40199	7
OBDB01000098.1	40218	7
QWCN01002334.1	40224	7
OIAB01000072.1	40244	7
OAWM01000322.1	40259	7
PPYF01671030.1	40266	7
OBIX01000031.1	40272	7
OIXQ01000112.1	40335	7
ONZU01000443.1	40352	7
PPYE01627073.1	40352	7
OHAN01000487.1	40374	7
OIWN01000408.1	40401	7
OLFS01000428.1	40480	7
OLOB01000327.1	40491	7
OWIE01000077.1	40519	7
OFMD01000332.1	40520	7
OCPV01000320.1	40536	7
OBRN01000043.1	40584	7
OIYV01000192.1	40588	7
OLOH01000292.1	40604	7
OIWS01000677.1	40611	7
OBCM01000005.1	40626	7
OLYN01000177.1	40640	7
OGYN01000411.1	40681	7
OBWV01000432.1	40722	7
OBAE01000327.1	40741	7
OLPB01000197.1	40779	7
OIFW01000086.1	40790	7
OIWU01000648.1	40829	7
OLGD01001238.1	40862	7
OOCG01000224.1	40941	7
ONZU01000435.1	40942	7
OWJI01000281.1	40954	7
PPYE01627065.1	41006	7
QRFC01000462.1	41025	7
OODJ01000485.1	41029	7
OBKU01000230.1	41052	7
OMGY01000597.1	41056	7
OLRT01000269.1	41057	7
OKVV01000229.1	41060	7
PPYE01739926.1	41065	7
OGPU01000558.1	41076	7
OIXH01000686.1	41077	7
OKRW01000455.1	41080	7
OLGE01000615.1	41081	7
OGYY01000477.1	41095	7
OLOY01000328.1	41106	7
OLGM01000229.1	41106	7
OCKB01000084.1	41145	7
OIWT01000822.1	41155	7
QWCN01001215.1	41166	7
OBRN01000041.1	41181	7
OIWT01000820.1	41197	7
OOCH01000493.1	41213	7
OJOP01000214.1	41223	7
OLHG01000216.1	41259	7
OGWY01000295.1	41261	7
OIYG01000441.1	41267	7
OHEI01000077.1	41297	7
OGWV01000112.1	41298	7
OHQO01000228.1	41302	7
OIZA01000150.1	41324	7
OLRN01000337.1	41331	7
OIYR01000132.1	41352	7
OIWM01000629.1	41371	7
OWIM01000166.1	41384	7
PPYE01643544.1	41424	7
OIZO01000225.1	41434	7
OGZO01000184.1	41447	7
QRFC01000448.1	41455	7
OIDC01000172.1	41477	7
QZLN01000639.1	41481	7
CYGL01000107.1	41506	7
OJTY01000085.1	41508	7
OBJJ01000048.1	41529	7
OGOC01000451.1	41540	7
OHCS01000175.1	41563	7
OIYO01000348.1	41590	7
OODA01000240.1	41596	7
OBTM01000023.1	41608	7
OHAY01000477.1	41628	7
OLHG01000206.1	41659	7
OCAF01000104.1	41681	7
OIXQ01000106.1	41684	7
OIWS01000653.1	41760	7
OKRW01000439.1	41777	7
OIXG01000605.1	41779	7
QWCY01001084.1	41787	7
OBVO01000201.1	41789	7
QWCK01001104.1	41795	7
OLNP01000491.1	41841	7
OIXA01000846.1	41852	7
OAWA01000288.1	41857	7
OLAT01000029.1	41865	7
OJQL01000508.1	41877	7
QWCN01001188.1	41896	7
OLGM01000221.1	41900	7
OKUV01000139.1	41915	7
OIYO01000344.1	41928	7
OHPM01000110.1	41963	7
OJTY01000082.1	41994	7
OQVH01000257.1	42011	7
OHEB01000123.1	42029	7
OLHG01000205.1	42029	7
OOAE01000408.1	42041	7
OMNT01000495.1	42044	7
OKWA01000203.1	42045	7
PPYF01016817.1	42063	7
OBBS01000088.1	42107	7
OHCB01000061.1	42128	7
OGZN01000030.1	42157	7
OKFF01000002.1	42168	7
QRFC01000438.1	42172	7
OCKB01000079.1	42182	7
OODO01000397.1	42183	7
OGQZ01000310.1	42189	7
PPYE01680138.1	42196	7
OIYO01000337.1	42198	7
OKGA01000105.1	42200	7
OIZA01000142.1	42216	7
OGQO01000480.1	42230	7
OKSC01000578.1	42251	7
OBJJ01000046.1	42291	7
OLWF01000197.1	42295	7
OHAN01000456.1	42317	7
OLXN01000300.1	42340	7
OLWY01000178.1	42346	7
OIZL01000278.1	42349	7
OWJK01000200.1	42371	7
OMGY01000554.1	42377	7
OIXV01000399.1	42384	7
OLRT01000256.1	42417	7
OMGG01000258.1	42429	7
OIZL01000276.1	42443	7
OGXX01000519.1	42446	7
OHFD01000051.1	42448	7
OWIH01000126.1	42449	7
OGCO01001123.1	42453	7
OIYG01000418.1	42482	7
OHFM01000110.1	42498	7
OIYV01000181.1	42500	7
OJPO01000222.1	42597	7
OGZR01000167.1	42638	7
OOBY01000328.1	42652	7
OHSJ01000095.1	42691	7
OCHJ01000585.1	42694	7
OHAC01000462.1	42713	7
OHLL01000177.1	42718	7
OLHG01000197.1	42738	7
OOBS01000128.1	42739	7
OHAA01000080.1	42771	7
OLSN01000487.1	42779	7
OJRG01000199.1	42811	7
OJMJ01000098.1	42813	7
OOBN01000406.1	42832	7
PPYF01602751.1	42849	7
OGOP01000369.1	42859	7
OGQZ01000292.1	42928	7
OJNP01000264.1	42981	7
OMAO01000178.1	42983	7
OBUX01000178.1	43000	7.464101615
OJAW01000234.1	43004	7.464101615
OBWV01000405.1	43010	7.464101615
OGXD01000306.1	43015	7.464101615
OKRW01000414.1	43058	7.464101615
OIWQ01000709.1	43069	7.464101615
OIZF01000197.1	43084	7.464101615
OIYR01000124.1	43107	7.464101615
OFMC01000449.1	43111	7.464101615
OGZR01000164.1	43165	7.464101615
OIYV01000174.1	43191	7.464101615
OBWE01000218.1	43215	7.464101615
OJMH01000638.1	43218	7.464101615
OATJ01000262.1	43266	7.464101615
OGXS01000381.1	43285	7.464101615
OAWK01000124.1	43308	7.464101615
OLFY01000830.1	43355	7.464101615
OFMQ01000245.1	43398	7.464101615
OKWJ01000550.1	43402	7.464101615
OOAD01000237.1	43453	7.464101615
OKUM01000196.1	43488	7.464101615
OKWQ01000164.1	43534	7.464101615
OLYB01000402.1	43547	7.464101615
OBRH01000033.1	43552	7.464101615
OLIW01000509.1	43581	7.464101615
OOCX01000307.1	43581	7.464101615
QWBY01000222.1	43612	7.464101615
OHAF01000461.1	43625	7.464101615
OLHG01000183.1	43633	7.464101615
OJOV01000478.1	43644	7.464101615
OHLQ01000142.1	43656	7.464101615
OIYS01000204.1	43665	7.464101615
OODL01000533.1	43670	7.464101615
OIZX01000223.1	43674	7.464101615
QWCB01001103.1	43689	7.464101615
OKRS01000232.1	43699	7.464101615
OLOZ01000381.1	43713	7.464101615
OLFU01000527.1	43740	7.464101615
OGPH01000447.1	43751	7.464101615
QWCH01001111.1	43751	7.464101615
OGOI01000339.1	43756	7.464101615
OGYH01000455.1	43759	7.464101615
OBAQ01000383.1	43786	7.464101615
OMNT01000451.1	43798	7.464101615
OLGF01000549.1	43804	7.464101615
OJQQ01000146.1	43806	7.464101615
OHOP01000180.1	43817	7.464101615
OIYS01000201.1	43828	7.464101615
OJOH01000245.1	43834	7.464101615
OBJJ01000043.1	43849	7.464101615
OBKF01000177.1	43853	7.464101615
OLGD01001135.1	43858	7.464101615
OKSH01000449.1	43877	7.464101615
OCLC01000100.1	43895	7.464101615
OHXS01000035.1	43898	7.464101615
PPYF01241788.1	43908	7.464101615
OCIU01000367.1	43924	7.464101615
OBJG01000464.1	43938	7.464101615
OGOZ01000190.1	43943	7.464101615
OLRG01000387.1	43950	7.464101615
OHUR01000127.1	43985	7.464101615
OIHZ01000069.1	43993	7.464101615
PPYE01320021.1	44026	7.464101615
OLRB01000285.1	44028	7.464101615
OHKL01000239.1	44063	7.464101615
OLNZ01000406.1	44122	7.464101615
OGCO01001061.1	44142	7.464101615
OIXA01000769.1	44175	7.464101615
OKAT01000074.1	44193	7.464101615
OLFW01000327.1	44203	7.464101615
OKWY01000075.1	44234	7.464101615
OJAW01000221.1	44239	7.464101615
OFMV01000331.1	44246	7.464101615
OBKS01000395.1	44264	7.464101615
OGOJ01000349.1	44279	7.464101615
OOAD01000226.1	44306	7.464101615
ONZY01000346.1	44315	7.464101615
OLGD01001117.1	44324	7.464101615
OGOW01000512.1	44337	7.464101615
OKSB01000467.1	44349	7.464101615
OGOZ01000183.1	44377	7.464101615
OLNE01000382.1	44390	7.464101615
OIGD01000543.1	44391	7.464101615
OAVH01000231.1	44420	7.464101615
OIZI01000096.1	44421	7.464101615
OBUQ01000353.1	44438	7.464101615
PPYF01000090.1	44441	7.464101615
OOIG01000281.1	44451	7.464101615
OLFX01000811.1	44472	7.464101615
OKAU01000010.1	44474	7.464101615
PPYF01026863.1	44487	7.464101615
OLPB01000166.1	44489	7.464101615
OGOO01000526.1	44522	7.464101615
OIFJ01000177.1	44565	7.464101615
OMAA01000117.1	44598	7.464101615
OIYS01000190.1	44603	7.464101615
OLWB01000417.1	44634	7.464101615
OOAJ01000237.1	44640	7.464101615
OAWB01000254.1	44658	7.464101615
OOAD01000221.1	44703	7.464101615
OJOT01000184.1	44715	7.464101615
PPYF01000087.1	44727	7.464101615
OFMT01000319.1	44746	7.464101615
OOCL01000269.1	44751	7.464101615
OHAQ01000192.1	44754	7.464101615
OIYW01000374.1	44754	7.464101615
OGXR01000217.1	44754	7.464101615
OIYG01000386.1	44761	7.464101615
OHWC01000128.1	44775	7.464101615
OMBV01000001.1	44785	7.464101615
OHXM01000116.1	44809	7.464101615
OCQC01000453.1	44818	7.464101615
OIYV01000157.1	44823	7.464101615
QWBY01000212.1	44880	7.464101615
OGQK01000164.1	44905	7.464101615
OBAQ01000370.1	44919	7.464101615
OGTB01000267.1	44928	7.464101615
OICI01000049.1	44939	7.464101615
OKVK01000202.1	44945	7.464101615
OLRT01000227.1	44946	7.464101615
OIZT01000182.1	44977	7.464101615
OIYS01000188.1	44992	7.464101615
OGYU01000245.1	45006	7.464101615
OIZS01000101.1	45029	7.464101615
OIFK01000160.1	45067	7.464101615
OFMU01000203.1	45092	7.464101615
OGOL01000476.1	45143	7.464101615
OKRY01000169.1	45145	7.464101615
OIFE01000318.1	45152	7.464101615
OLWB01000406.1	45180	7.464101615
OJRC01000231.1	45240	7.464101615
OJQL01000447.1	45241	7.464101615
OMGN01000208.1	45261	7.464101615
OIZT01000179.1	45274	7.464101615
OJAW01000209.1	45305	7.464101615
QWCY01000956.1	45317	7.464101615
OONO01000001.1	45354	7.464101615
OGXG01000106.1	45396	7.464101615
OLPX01000364.1	45411	7.464101615
OMCM01000265.1	45441	7.464101615
OCQB01000456.1	45445	7.464101615
OJOP01000171.1	45471	7.464101615
OJQZ01000308.1	45496	7.464101615
OGYI01000568.1	45532	7.464101615
OJPF01000177.1	45552	7.464101615
OLVZ01000366.1	45585	7.464101615
OWIM01000137.1	45640	7.464101615
OKJN01000001.1	45640	7.464101615
OQVS01000090.1	45653	7.464101615
OWIM01000136.1	45661	7.464101615
OHJT01000275.1	45663	7.464101615
OLNV01000217.1	45664	7.464101615
OLPL01000202.1	45699	7.464101615
OLVO01000497.1	45710	7.464101615
OLSN01000429.1	45719	7.464101615
QWCE01001044.1	45740	7.464101615
OGXF01000342.1	45788	7.464101615
OLNM01000342.1	45791	7.464101615
OLJB01000174.1	45812	7.464101615
OGSD01000395.1	45814	7.464101615
OLPG01000375.1	45814	7.464101615
OCQZ01000016.1	45825	7.464101615
OHXX01000059.1	45853	7.464101615
CYGL01000084.1	45857	7.464101615
OKRW01000365.1	45858	7.464101615
OGYH01000404.1	45863	7.464101615
OGPQ01000282.1	45863	7.464101615
OIWL01000619.1	45936	7.464101615
OGRL01000289.1	45936	7.464101615
OQVT01000025.1	45974	7.464101615
OBIN01000007.1	46020	7.464101615
OBJJ01000039.1	46049	7.464101615
OIZT01000174.1	46091	7.464101615
QRFC01000374.1	46166	7.464101615
OJPH01000236.1	46177	7.464101615
OLFS01000339.1	46182	7.464101615
OIZI01000089.1	46192	7.464101615
OGXH01000091.1	46196	7.464101615
OOCD01000209.1	46200	7.464101615
OHCS01000145.1	46211	7.464101615
OHSK01000158.1	46219	7.464101615
OGZQ01000239.1	46230	7.464101615
OOBN01000361.1	46237	7.464101615
OFMT01000303.1	46298	7.464101615
OMBQ01000498.1	46312	7.464101615
OHJO01000148.1	46356	7.464101615
OMGJ01000169.1	46374	7.464101615
OJRM01000133.1	46375	7.464101615
OHFY01000167.1	46397	7.464101615
PPYF01241765.1	46443	7.464101615
OOBJ01000266.1	46457	7.464101615
OGZV01000405.1	46580	7.464101615
QWBY01000202.1	46601	7.464101615
OWIP01000201.1	46612	7.464101615
OIZE01000266.1	46644	7.464101615
OLZF01000400.1	46669	7.464101615
OIEV01000293.1	46669	7.464101615
OLHG01000159.1	46678	7.464101615
OGPK01000415.1	46758	7.464101615
OGOH01000210.1	46766	7.464101615
OIYG01000353.1	46801	7.464101615
OHGS01000119.1	46803	7.464101615
OLVX01000347.1	46863	7.464101615
OLVX01000345.1	46913	7.464101615
OBAE01000264.1	46930	7.464101615
OJON01000127.1	46950	7.464101615
OWIT01000123.1	46969	7.464101615
OLRS01000482.1	46977	7.464101615
OFPS01000361.1	46978	7.464101615
OOIW01000045.1	47026	7.464101615
OHAG01000253.1	47041	7.464101615
OGSS01000409.1	47092	7.464101615
OHAH01000213.1	47093	7.464101615
OLHG01000155.1	47115	7.464101615
OLFY01000737.1	47238	7.464101615
OOJA01000059.1	47282	7.464101615
OWIQ01000145.1	47443	7.464101615
OLOA01000391.1	47518	7.464101615
OIXG01000510.1	47538	7.464101615
OAWP01000296.1	47562	7.464101615
OJPE01000084.1	47726	7.464101615
OBKB01000019.1	47733	7.464101615
OWIM01000126.1	47749	7.464101615
OGZN01000022.1	47780	7.464101615
OJON01000120.1	47783	7.464101615
OIXL01000105.1	47917	7.464101615
QRFC01000346.1	47975	7.464101615
OMGI01000189.1	48239	7.464101615
OOCQ01000252.1	48261	7.464101615
OGUO01000173.1	48336	7.464101615
OQVO01000036.1	48380	7.464101615
OJAW01000184.1	48424	7.464101615
OOIG01000243.1	48466	7.464101615
OLGZ01000248.1	48561	7.464101615
OJPB01000159.1	48580	7.464101615
OBJJ01000032.1	48678	7.464101615
OKWQ01000153.1	48739	7.464101615
OJOE01000160.1	48744	7.464101615
OQWI01000066.1	48767	7.464101615
OGQA01000104.1	48811	7.464101615
OIWQ01000560.1	48868	7.464101615
OODU01000424.1	48871	7.464101615
OAUY01000129.1	48891	7.464101615
OIZI01000073.1	48960	7.464101615
OGRA01000354.1	49036	7.464101615
OKVM01000115.1	49060	7.464101615
OKBV01000051.1	49079	7.464101615
OWIN01000123.1	49151	7.464101615
OIGD01000447.1	49222	7.464101615
OIWS01000509.1	49250	7.464101615
OMGW01000036.1	49260	7.464101615
OLSC01000477.1	49328	7.464101615
OMGY01000427.1	49334	7.464101615
OIXF01000011.1	49383	7.464101615
OIYY01000178.1	49598	7.464101615
OAUX01000129.1	49602	7.464101615
OHBN01000074.1	49605	7.464101615
OHAF01000362.1	49633	7.464101615
OLOP01000183.1	49670	7.464101615
OHUR01000100.1	49743	7.464101615
OLXE01000158.1	49754	7.464101615
OLFX01000699.1	49758	7.464101615
OCHN01000354.1	49822	7.464101615
OHPC01000175.1	49824	7.464101615
OMDY01000131.1	49839	7.464101615
OLYB01000308.1	49857	7.464101615
OHJQ01000216.1	49889	7.464101615
OGQR01000270.1	49892	7.464101615
OOCW01000329.1	49939	7.464101615
OCHM01000181.1	49986	7.464101615
OLNE01000319.1	50023	7.464101615
OHGS01000100.1	50047	7.464101615
OJPI01000217.1	50064	7.464101615
OMGV01000159.1	50134	7.464101615
OBJJ01000029.1	50138	7.464101615
OGZD01000388.1	50173	7.464101615
OHBW01000046.1	50249	7.464101615
OBRH01000028.1	50291	7.464101615
OIZS01000087.1	50310	7.464101615
OLGM01000154.1	50346	7.464101615
OHOJ01000069.1	50384	7.464101615
OGOX01000194.1	50422	7.464101615
OHFB01000081.1	50456	7.464101615
OLGL01000461.1	50492	7.464101615
OHRM01000198.1	50500	7.464101615
OHEU01000117.1	50524	7.464101615
OJAR01000031.1	50553	7.464101615
OJNJ01000043.1	50615	7.464101615
OHAY01000324.1	50620	7.464101615
OHFL01000191.1	50627	7.464101615
OIYS01000160.1	50634	7.464101615
OHUE01000112.1	50679	7.464101615
OGCO01000828.1	50712	7.464101615
OBKV01000261.1	50719	7.464101615
OHGK01000149.1	50720	7.464101615
OLJB01000137.1	50805	7.464101615
OODI01000070.1	50825	7.464101615
OICG01000040.1	50921	7.464101615
OLYC01000228.1	50939	7.464101615
OJMK01000337.1	50980	7.464101615
OCLY01000238.1	50991	7.464101615
OJUS01000087.1	51153	7.464101615
OHTE01000049.1	51157	7.464101615
OBLG01000365.1	51193	7.464101615
OFLZ01000231.1	51234	7.464101615
OJNZ01000175.1	51290	7.464101615
PPYE01186248.1	51351	7.464101615
OQVR01000020.1	51354	7.464101615
OLZH01000073.1	51390	7.464101615
OLFS01000276.1	51411	7.464101615
OCHJ01000473.1	51434	7.464101615
OIYG01000305.1	51459	7.464101615
OIWQ01000504.1	51546	7.464101615
OIZF01000127.1	51550	7.464101615
OIYR01000095.1	51748	7.464101615
PPYE01311213.1	51753	7.464101615
OIZV01000122.1	51839	7.464101615
OIYW01000279.1	51896	7.464101615
OBAG01000305.1	51913	7.464101615
PPYF01219028.1	52055	7.464101615
OLYB01000288.1	52102	7.464101615
OJPD01000185.1	52159	9
OCLH01000002.1	52281	9
OWIE01000041.1	52364	9
QWCK01001540.1	52378	9
OLGA01000204.1	52388	9
OIJW01000051.1	52424	9
OLNN01000331.1	52459	9
OHCI01000125.1	52561	9
OIYY01000158.1	52598	9
OLWC01000121.1	52640	9
OPGP01000057.1	52678	9
OIZF01000120.1	52706	9
OCAT01000243.1	52737	9
OJQN01000094.1	52768	9
OGZD01000357.1	52821	9
OGXQ01000147.1	52845	9
OLGA01000199.1	52998	9
OMGI01000144.1	53077	9
OJRM01000105.1	53097	9
OOIF01000363.1	53147	9
OFSD01000217.1	53189	9
OOIU01000047.1	53228	9
OIZV01000114.1	53434	9
OIYG01000284.1	53526	9
OJOV01000337.1	53612	9
OHMN01000259.1	53677	9
OGZD01000349.1	53688	9
OMCT01000173.1	53709	9
OLQC01000300.1	53759	9
OLOA01000311.1	53888	9
OGQJ01000308.1	54049	9
OJMI01000460.1	54297	9
OHFA01000130.1	54305	9
OQWI01000050.1	54376	9
OBIN01000005.1	54391	9
OGTI01000076.1	54429	9
OLWX01000093.1	54452	9
OMEB01000110.1	54558	9
OGZT01000155.1	54600	9
OLNJ01000224.1	54604	9
OJAW01000152.1	54636	9
OGPX01000164.1	54654	9
OHCX01000062.1	54665	9
OIYS01000137.1	54756	9
OBLG01000327.1	54774	9
OQVO01000029.1	54790	9
OBLG01000326.1	54904	9
OODL01000375.1	54942	9
PPYE01293192.1	54975	9
OCQB01000348.1	55049	9
OIYS01000131.1	55498	9
OJAW01000145.1	55510	9
OGPB01000093.1	55532	9
OGQT01000219.1	55539	9
OGZC01000057.1	55564	9
OGQO01000276.1	55708	9
OJNZ01000151.1	55801	9
OGYH01000256.1	55822	9
OJOL01000128.1	55921	9
OIYG01000267.1	55934	9
OJNI01000110.1	55946	9
OLHG01000106.1	56004	9
OGYL01000096.1	56058	9
OLFZ01000316.1	56063	9
OAVB01000218.1	56067	9
OIYP01000121.1	56150	9
OKRV01000084.1	56152	9
OIYR01000081.1	56153	9
OIYO01000226.1	56194	9
OGZO01000058.1	56248	9
OBZO01000101.1	56284	9
OKSD01000283.1	56347	9
OIYS01000127.1	56541	9
ONZY01000207.1	56598	9
OHZE01000056.1	56674	9
OJPA01000102.1	56681	9
OGXT01000382.1	56746	9
OGXT01000380.1	56801	9
OLRN01000213.1	56822	9
OBLG01000312.1	56839	9
OGQY01000164.1	56943	9
OKSD01000272.1	57155	9
OLYV01000117.1	57171	9
OIXQ01000065.1	57183	9
OLFZ01000297.1	57238	9
OGPV01000139.1	57257	9
OLNP01000294.1	57321	9
OGPA01000284.1	57349	9
OLPW01000340.1	57359	9
PPYF01102502.1	57375	9
OHHR01000135.1	57426	9
OKSD01000268.1	57442	9
OIZT01000130.1	57491	9
OGZI01000412.1	57545	9
PPYF01102564.1	57551	9
OGRG01000234.1	57630	9
OMGX01000063.1	57666	9
OHYC01000048.1	57695	9
OGXT01000369.1	57728	9
OOBV01000226.1	57804	9
OHCE01000118.1	57827	9
OIRQ01000015.1	57855	9
OHWE01000098.1	57862	9
OOCR01000210.1	57928	9
QWCY01000602.1	57938	9
OLNQ01000283.1	57942	9
OGUL01000336.1	57982	9
OGPK01000285.1	58005	9
OISD01000036.1	58023	9
OIRM01000017.1	58072	9
OLND01000359.1	58160	9
OIYG01000244.1	58164	9
OBAO01000325.1	58201	9
OLVO01000312.1	58203	9
OGRF01000196.1	58266	9
CYGL01000041.1	58271	9
OLQO01000217.1	58271	9
OFMM01000128.1	58304	9
OLRE01000348.1	58322	9
OLNS01000186.1	58543	9
OIYG01000242.1	58593	9
OIWL01000427.1	58634	9
OOCN01000223.1	58669	9
OGQD01000134.1	58690	9
OHAN01000232.1	58697	9
OHCR01000094.1	58699	9
OIZL01000155.1	58720	9
OHKL01000154.1	58739	9
OLPV01000188.1	58857	9
OKUF01000076.1	58858	9
PPYE01311188.1	58928	9
QRFC01000241.1	58947	9
OBVB01000239.1	58976	9
OIYY01000123.1	59003	9
OGUL01000327.1	59038	9
OOBS01000083.1	59042	9
OLXS01000082.1	59047	9
OCPU01000264.1	59068	9
OGXI01000144.1	59077	9
OHNK01000154.1	59158	9
OWJI01000131.1	59224	9
OWIP01000111.1	59226	9
OFRY01000120.1	59250	9
OGPT01000249.1	59269	9
OLRP01000138.1	59271	9
OKSB01000260.1	59311	9
QWCV01000325.1	59340	9
OFMX01000234.1	59354	9
OHWM01000071.1	59448	9
OGYG01000253.1	59460	9
OGXA01000147.1	59483	9
OIGD01000336.1	59528	9
OLQG01000157.1	59547	9
OGOJ01000204.1	59557	9
OOCK01000122.1	59570	9
OHVB01000032.1	59584	9
OHVM01000061.1	59687	9
OLOQ01000285.1	59700	9
OGQU01000330.1	59768	9
PPYE01157942.1	59811	9
OLOP01000127.1	59834	9
OKSX01000112.1	59877	9
OLHG01000092.1	59916	9
OIHG01000025.1	59933	9
OIYY01000116.1	60011	9
OLGL01000339.1	60027	9
OLSK01000182.1	60048	9
OBHU01000164.1	60076	9
OHBP01000100.1	60117	9
OGTB01000155.1	60122	9
OLFS01000213.1	60127	9
OLIW01000307.1	60327	9
OGSS01000285.1	60327	9
QWCV01000315.1	60376	9
OODG01000072.1	60427	9
OOBM01000146.1	60554	9
OBSA01000030.1	60606	9
OBRH01000026.1	60715	9
OGQJ01000231.1	60737	9
OJPO01000121.1	60768	9
OLOK01000165.1	60853	9
OKRU01000152.1	60929	9.333333333
OLNL01000259.1	60984	9.333333333
OQVZ01000006.1	61101	9.333333333
OLPG01000216.1	61247	9.333333333
OIYG01000229.1	61311	9.333333333
OIXM01000001.1	61411	9.333333333
OAVH01000123.1	61414	9.333333333
QZME01000271.1	61429	9.333333333
OIWS01000364.1	61473	9.333333333
OMBN01000200.1	61532	9.333333333
OKRY01000053.1	61607	9.333333333
OOBS01000080.1	61693	9.333333333
OIYO01000190.1	61797	9.333333333
OHXQ01000012.1	61829	9.333333333
OLYC01000160.1	61929	9.333333333
OJOV01000250.1	62033	9.333333333
PPYF01458072.1	62049	9.333333333
OHRA01000044.1	62170	9.333333333
OLHG01000087.1	62192	9.333333333
OCQA01000273.1	62486	9.333333333
OBTM01000007.1	62487	9.333333333
OCHV01000182.1	62544	9.333333333
OKRR01000244.1	62594	9.333333333
OHZC01000055.1	62617	9.333333333
OGQM01000202.1	62648	9.333333333
OIZI01000050.1	62676	9.333333333
OQWI01000033.1	62729	9.333333333
OGZI01000364.1	62780	9.333333333
OIZT01000111.1	62788	9.333333333
OGWR01000129.1	62819	9.333333333
OGPB01000070.1	62908	9.333333333
OIYG01000224.1	62959	9.333333333
OLGY01000138.1	63037	9.333333333
OIXI01000001.1	63214	9.333333333
OHAB01000208.1	63427	9.333333333
OHFN01000142.1	63497	9.333333333
OLQS01000090.1	63597	9.333333333
OIXK01000001.1	63606	9.333333333
OGUL01000290.1	63639	9.333333333
OMGL01000115.1	63784	9.333333333
OHOP01000105.1	63824	9.333333333
OGZA01000104.1	63955	9.333333333
OLQC01000215.1	64189	9.333333333
OIWU01000313.1	64484	9.333333333
OHPB01000098.1	64539	9.333333333
PPYE01356858.1	64807	9.333333333
OLOO01000195.1	64944	9.333333333
OGOZ01000078.1	65229	9.333333333
PPYE01030041.1	65335	9.333333333
OIZA01000067.1	65785	9.952135487
OBBV01000103.1	65911	9.952135487
OIZI01000044.1	66140	9.952135487
OLWH01000051.1	66251	9.952135487
OGXT01000261.1	67547	9.952135487
OKWJ01000294.1	67645	9.952135487
OIZL01000122.1	68201	9.952135487
OLQV01000168.1	68637	9.952135487
OFLY01000102.1	68886	9.952135487
OGQO01000162.1	69002	9.952135487
OHYE01000095.1	69300	9.952135487
OGZK01000124.1	69447	9.952135487
OIYY01000076.1	70091	9.952135487
OBKV01000156.1	70421	9.952135487
OIZF01000060.1	71295	9.952135487
OGRB01000169.1	71636	9.952135487
OIYF01000040.1	71949	9.952135487
OHYF01000074.1	72008	9.952135487
QWBY01000088.1	72156	9.952135487
OMAC01000147.1	73371	9.952135487
OIXQ01000053.1	73425	9.952135487
OLYI01000031.1	74301	9.952135487
OKXB01000208.1	74459	9.952135487
OHAF01000127.1	74648	9.952135487
OLFT01000248.1	75946	9.952135487
OBKR01000213.1	76413	9.952135487
OHCM01000003.1	76654	9.952135487
OKSB01000129.1	76688	9.952135487
OCPL01000001.1	76747	9.952135487
OLOG01000136.1	76787	9.952135487
OGOH01000052.1	76857	9.952135487
OGYZ01000077.1	76918	9.952135487
OGWY01000047.1	76920	9.952135487
OIDX01000011.1	76985	9.952135487
OLFV01000176.1	77093	9.952135487
OIWM01000184.1	77687	9.952135487
OOAZ01000115.1	77698	9.952135487
OBAO01000228.1	77742	9.952135487
OGOX01000070.1	77971	9.952135487
OGXR01000052.1	77997	9.952135487
OIYS01000052.1	78069	9.952135487
OIYO01000120.1	78385	9.952135487
OOAH01000180.1	78482	9.952135487
OLQD01000095.1	78593	9.952135487
QWCN01000371.1	79057	9.952135487
OHGT01000106.1	79287	9.952135487
OGPH01000157.1	79488	9.952135487
OJQL01000159.1	80673	12
PPYF01000036.1	80775	12
OJML01000036.1	81005	12
OWIM01000040.1	82007	12
OIZS01000038.1	82634	12
OLQE01000085.1	82769	12
OJNX01000030.1	83697	12
OJMI01000211.1	83902	12
OQWE01000002.1	83995	12
QWCE01000387.1	84741	12
OHPB01000052.1	84896	12
OGUN01000078.1	84918	12
OHEC01000055.1	85220	12
OJNJ01000010.1	85311	12
OLSF01000109.1	85316	12
OIYR01000029.1	85318	12
OLFZ01000136.1	85323	12
OFLZ01000081.1	85380	12
OGPA01000136.1	85800	12
OCLY01000128.1	86013	12
OCLK01000006.1	86168	12
QWCH01000406.1	86491	12
OCLZ01000005.1	86592	12
OHAR01000002.1	86718	12
OLVZ01000110.1	86817	12
OGCO01000288.1	86832	12
OBZD01000120.1	86978	12
OLSP01000049.1	87008	12
OLOC01000071.1	87062	12
OLFY01000236.1	87091	12
OIYT01000160.1	87232	12
OHUU01000016.1	87749	12
OGWQ01000048.1	87857	12
OKCT01000022.1	87890	12
OOIU01000031.1	88427	12
OBYQ01000180.1	88706	12
OIYG01000113.1	89061	12
OGTL01000081.1	89587	12
OJAW01000050.1	89907	12
OLGL01000146.1	89960	12
OCHM01000051.1	90151	12
OCAA01000151.1	90238	12
OHWI01000045.1	90746	12
OGZK01000052.1	90987	12
OGPM01000085.1	91342	12
OIXH01000142.1	91664	12
OGQG01000082.1	91835	12
OMEK01000015.1	92198	12
PPYF01653838.1	92266	12
OHAU01000179.1	92272	12
OHDQ01000033.1	92557	12
OGQI01000045.1	92805	12
OHIX01000028.1	93147	12
OIYR01000021.1	93160	12
OLGH01000138.1	93256	12
OBJF01000120.1	93546	12
OQWI01000009.1	93760	12
UMIU01010253.1	93860	12
OKRW01000073.1	93983	12
OBJP01000075.1	94089	12
OJOA01000027.1	94266	12
OATI01000137.1	94652	12
OHKD01000031.1	94681	12
OIZP01000035.1	94884	12
QWCH01000280.1	94975	12
PPYF01218884.1	95560	12
OLOF01000050.1	95594	12
OFMT01000073.1	95912	12
OGPM01000076.1	95921	12
OBJF01000114.1	96046	12
OBKI01000059.1	96075	12
OGPN01000025.1	96098	12
OLRZ01000056.1	96106	12
OBKN01000017.1	96153	12
OLOZ01000098.1	96167	12
OLSB01000098.1	96332	13
OGOM01000068.1	96402	13
OGON01000039.1	96406	13
OCLL01000003.1	96486	13
OFRY01000050.1	96513	13
OJNH01000053.1	96667	13
OLGJ01000032.1	96839	13
OGTB01000055.1	96868	13
OLYA01000029.1	96927	13
OMAC01000093.1	97130	13
PPYF01208386.1	97157	13
OLZO01000059.1	97291	13
OLNW01000127.1	97355	13
CYGL01000011.1	97402	13
OJMP01000066.1	97446	13
OIFE01000101.1	97536	13
OJAW01000043.1	97571	13
OGRD01000043.1	97803	13
OLWB01000066.1	97938	13
OMFN01000044.1	98061	13
OGRO01000082.1	98068	13
OLNI01000077.1	98382	13
OJPA01000036.1	98415	13
OGCO01000213.1	98476	13
OLSD01000074.1	98558	13
OIGD01000128.1	98783	13
OMAL01000049.1	98812	13
OLPO01000063.1	99010	13
PPYF01195288.1	99064	13
OWIL01000029.1	99122	13
OLNH01000066.1	99389	13
OIEC01000013.1	99390	13
OGWS01000068.1	99632	13
OCHV01000088.1	99635	13
OLQJ01000056.1	99684	13
OLGJ01000028.1	99691	13
OJPY01000041.1	99780	13
OMGI01000036.1	99981	13
OHAS01000014.1	100024	13
OLGY01000065.1	100075	13
OLSE01000140.1	100102	13
OLWW01000036.1	100165	13
OOCN01000077.1	100300	13
OLQG01000043.1	100363	13
OAWF01000066.1	100444	13
OJQH01000019.1	100472	13
OLNQ01000088.1	100539	13
OBHU01000050.1	100540	13
OOCH01000086.1	100627	13
OJPW01000082.1	100648	13
OODL01000120.1	100716	13
OCLB01000002.1	100749	13
OOBV01000062.1	100992	13
OJPW01000080.1	101100	13
OLYB01000074.1	101120	13
OATA01000153.1	101131	13
OLGF01000091.1	101133	13
OWJC01000044.1	101160	13
OJAG01000039.1	101195	13
OHTF01000018.1	101325	13
OGWR01000031.1	101374	13
OBYQ01000140.1	101432	13
OLHG01000034.1	101435	13
OIXH01000107.1	101624	13
OGYD01000027.1	101647	13
OIXH01000106.1	101743	13
OFMS01000042.1	101795	13
OJMP01000058.1	101808	13
OJAR01000005.1	102162	13
OLPB01000025.1	102290	13
OHAY01000065.1	102305	13
OCPX01000081.1	102326	13
OLNW01000110.1	102350	13
OLRA01000126.1	102784	13
OLHG01000031.1	103300	13
OBCI01000009.1	103320	13
OMDC01000016.1	103413	13
OGWT01000016.1	103495	13
OJQA01000021.1	103506	13
OHBE01000071.1	104132	13
OLNE01000081.1	104279	13
OJQL01000090.1	104366	13
OJQU01000031.1	104539	13
OJOM01000034.1	104737	13
OLNW01000096.1	105039	13
OLNZ01000083.1	105060	13
OGPE01000028.1	105166	13
OLSM01000068.1	105527	13
OJPB01000023.1	105962	13
OKTS01000039.1	106313	13
OODF01000052.1	107261	13
OGTL01000046.1	107382	13
OGCO01000164.1	107823	13
OODP01000063.1	109662	13
OLNL01000065.1	110057	13
OGSM01000036.1	110154	13
OIYV01000031.1	111005	13
OGTI01000033.1	111156	13
OLWY01000021.1	111919	13
OHAE01000029.1	112221	13
OLSC01000099.1	112617	13
OJWG01000033.1	112887	13
OMCT01000020.1	113240	13
OIZT01000036.1	114055	13
OJOQ01000002.1	114069	13
OLHG01000019.1	114383	13
OHPG01000032.1	116556	13
OGQM01000063.1	117516	13
OMGQ01000114.1	117638	13
OKVF01000073.1	118968	13
OGPH01000069.1	123536	16
OGSD01000024.1	124218	16
OIWO01000067.1	124799	16
OLGE01000048.1	126484	16
OBKV01000053.1	126699	16
OOAI01000021.1	126699	16
OGPR01000065.1	129834	16
OLYC01000040.1	130961	16
OIWT01000076.1	132350	16
OIZS01000015.1	135664	16
OLFY01000087.1	136127	16
OHAY01000018.1	137296	16
OLRT01000017.1	137354	16
OIEW01000005.1	145261	16.33333333
QWBY01000010.1	145424	16.33333333
OCIU01000041.1	146545	16.33333333
OLSG01000039.1	146963	16.33333333
OLVX01000021.1	148690	16.33333333
OHXK01000005.1	149835	17.33333333
OBRO01000001.1	150704	17.33333333
OLZO01000021.1	151133	17.33333333
OIWQ01000029.1	151719	17.33333333
OHKV01000027.1	151910	17.33333333
OGOO01000044.1	151997	17.33333333
OHEN01000023.1	152275	17.33333333
OIAT01000008.1	152556	17.33333333
OOAW01000045.1	152691	17.33333333
OJOU01000011.1	153255	17.33333333
OFMU01000028.1	153731	17.33333333
PPYF01266999.1	154058	17.33333333
OICG01000006.1	154154	17.33333333
OLOZ01000027.1	154420	17.33333333
OLQV01000028.1	156426	17.4162371
OGZF01000022.1	158368	17.4162371
OHYE01000011.1	158763	17.4162371
OJQQ01000027.1	158910	17.4162371
OIWQ01000024.1	159004	17.4162371
OJAR01000002.1	161263	17.4162371
OBYM01000008.1	161393	17.4162371
OLPP01000038.1	161680	17.4162371
OLWB01000021.1	162190	17.4162371
OMAV01000002.1	163385	17.4162371
OGQL01000011.1	164295	17.4162371
OBKV01000026.1	164694	17.4162371
OHFV01000001.1	165097	17.4162371
PPYF01370165.1	166364	17.4162371
OBJJ01000001.1	167064	17.4162371
OLGM01000006.1	167239	17.4162371
OIWM01000017.1	167438	19
OLVX01000015.1	168412	19
OIYG01000020.1	168951	19
QRFC01000022.1	168978	19
OGYM01000002.1	169088	19
OBHU01000008.1	174484	19
OLQK01000028.1	175314	19
OIJI01000001.1	176006	19
OCHL01000028.1	176654	19
OLXR01000011.1	177250	19
OLYV01000018.1	177560	19
OKWR01000042.1	180484	19
OLZQ01000005.1	183054	19
OHIN01000009.1	184992	19
OLOE01000004.1	185268	19
OHFX01000006.1	185678	19
OGOT01000012.1	186167	19
OGTB01000008.1	186370	19
OMBT01000004.1	188485	19
PPYE01584659.1	188897	19
OMEW01000010.1	189001	19
PPYE01511035.1	189826	19
OMGK01000003.1	191811	19
OHMA01000001.1	192156	21
OLHA01000002.1	203315	21
OGZS01000006.1	237972	22.39230485
OJNH01000001.1	285558	27
OBAD01000001.1	294491	27
OGQL01007720.1	4491	1.333333333
OMEC01003054.1	5389	1.333333333
OLPD01002526.1	7252	2.333333333
OGYG01002954.1	7367	2.333333333
OGPG01003553.1	7385	2.333333333
OLNE01004429.1	7390	2.333333333
OLIX01004753.1	7718	2.333333333
OLNE01004159.1	7736	2.333333333
OHPQ01001056.1	7936	2.333333333
QZMK01005759.1	8285	2.333333333
OLPD01002131.1	8483	2.333333333
OMGJ01001833.1	8580	2.488033872
OGXT01004266.1	8773	2.488033872
QWCK01007227.1	8826	2.488033872
OJAG01002513.1	8850	2.488033872
OHUD01001136.1	9366	2.488033872
OBXO01001729.1	9419	2.488033872
